# Supplementary material for: Comprehensive identification of novel proteins and N-glycosylation sites in royal jelly
Source: BMC Genomics. 2014 Feb 16;15:135. doi: 10.1186/1471-2164-15-135 (PMC3942810; doi:10.1186/1471-2164-15-135)
Supplement: Additional file 1: Table S1 — Identification of Proteins and Peptides in Royal Jelly Proteins. All of the identified proteins are of Apis mellifera origin. Accession is the unique number given to mark the entry of a protein in the database of Apis (downloaded April 2012, version 4.5 of the honeybee genome). “-10logP” is the score calculated by PEAKS software (version 6.0, Bioinformatics Solutions Inc.). Z is the number of the carrying charge of the peptide. “# Spec” is the number of the spectrum of the peptide. “Start” and “end” correspond to the position of the N-terminal and C-terminal amino acids of the peptide in the protein sequence, respectively. RT is the retention time of the peptide in the mass spectrometry. “ppm” is the deviation value between the experimental mass and the theoretical mass of the peptide. C(+57.02) is the carbamidomethyl modification, M(+15.99) is the oxidation modification, and NQ(+0.98) is the deamidation modification. [file 1471-2164-15-135-S1.xlsx]

## Sheet: table S1
Table S1. Identification of Proteins and Peptides in Royal Jelly
Protein Accession	Protein Name	Peptide	-10lgP	Mass	ppm	m/z	Z	RT	#Spec	Start	End
gi|58585098	MRJP1 precursor	R.QDAILSGEYDYKNNYPSDIDQWHDKIFVTMLR.Y	84.98	3873.83	6.7	969.471	4	111.21	3	51	82
		R.RQDAILSGEYDYKNNYPSDIDQWHDK.I	82.57	3169.44	1.8	793.368	4	79.64	2	50	75
		R.TSDYQQNDIHYEGVQNILDTQSSAK.V	77.75	2853.31	3	952.112	3	99.99	97	285	309
		R.TSDYQQNDIHYEGVQNILDTQSSAKVVSK.S	74.41	3266.57	4.3	1089.87	3	81.27	2	285	313
		R.RQDAILSGEYDYKN(+.98)NYPSDIDQWHDK.I	72.38	3170.42	0.2	793.613	4	83.17	2	50	75
		K.NNYPSDIDQWHDKIFVTMLR.Y	71.95	2491.2	4.7	1246.61	2	110.24	8	63	82
		R.RQDAILSGEYDYKNN(+.98)YPSDIDQWHDK.I	71.26	3170.42	0.1	793.613	4	83.76	1	50	75
		R.Q(-17.03)DAILSGEYDYKNNYPSDIDQWHDKIFVTMLR.Y	70.55	3856.8	2.2	965.21	4	112.89	2	51	82
		R.QDAILSGEYDYKNNYPSDIDQWHDK.I	69.62	3013.34	3	1005.46	3	90.25	10	51	75
		R.TSDYQQN(-17.03)DIHYEGVQNILDTQSSAK.V	69.58	2836.28	3.7	946.437	3	93	6	285	309
		R.TSDYQQNDIHYEGL(sub V)QNILDTQSSAK.V	69.57	2867.32	2.9	956.784	3	94.79	1	285	309
		K.M(+15.99)TIDGESYTAQDGISGMALSPM(+15.99)TNNLYYSPVASTSLYYVNTEQFR.T	68.23	5017.26	7.5	1255.33	4	114.53	2	240	284
		R.TSDYQQ(+.98)NDIHYEGVQNILDTQSSAK.V	64.24	2854.29	7.9	952.445	3	94.83	4	285	309
		K.M(+15.99)QKM(+15.99)VNNDFNFDDVNFR.I	63.61	2164.93	3.9	1083.48	2	84.34	2	385	401
		R.TSDYQQN(+.98)DIHYEGVQNILDTQSSAK.V	63.3	2854.29	6.7	952.443	3	92.77	11	285	309
		R.RQDAILSGEYDYKNN(-17.03)YPSDIDQWHDK.I	62.99	3152.41	1.1	789.111	4	86.18	1	50	75
		K.KVGDGGPLLQPYPDWSFAK.Y	62.78	2074.05	3.3	1038.04	2	109.05	5	96	114
		R.QDAILSGEYDYKN(+.98)NYPSDIDQWHDK.I	62.29	3014.32	6.7	754.592	4	92.09	4	51	75
		R.TSDYQQNDIHYEE(sub G)VQNILDTQSSAK.V	61.94	2925.33	2.1	976.118	3	93.06	1	285	309
		K.M(+15.99)VNNDFNFDDVNFR.I	61.78	1761.74	0.5	881.879	2	104.94	16	388	401
		R.Q(-17.03)DAILSGEYDYKNNYPSDIDQWHDK.I	61.58	2996.31	4.3	999.782	3	104.4	4	51	75
		R.TSDYQQNDIHYEA(sub G)VQNILDTQSSAK.V	61.36	2867.32	-1.2	1434.67	2	94.9	1	285	309
		R.QDAILSGEYDYKN(+.98)N(+.98)YPSDIDQWHDKIFVTMLR.Y	60.86	3875.8	12.5	969.969	4	111.1	1	51	82
		R.RQDAILSGEYDYKN(+.98)N(+.98)YPSDIDQWHDK.I	60.72	3171.41	9.7	635.295	5	82.97	1	50	75
		R.TSDYQQNN(sub D)IHYEGVQNILDTQSSAK.V	60.19	2852.32	1.7	951.783	3	82.18	2	285	309
		R.TSDYQQNDIHYEGA(sub V)QNILDTQSSAK.V	59.83	2825.27	4.1	942.769	3	75.1	1	285	309
		R.TSDYQQNDIHYEGVQ(+.98)NILDTQSSAK.V	59.81	2854.29	3.6	952.44	3	83.78	8	285	309
		R.TSDYQQ(+.98)N(+.98)DIHYEGVQNILDTQSSAK.V	59.7	2855.27	13	952.777	3	91.53	6	285	309
		R.TSDYQQNDF(sub I)HYEGVQNILDTQSSAK.V	59.56	2887.29	-9.9	963.428	3	75.7	3	285	309
		R.QDAILSGEYDYKN(+.98)NYPSDIDQWHDKIFVTM(+15.99)LR.Y	59.25	3890.81	6.3	1297.95	3	109.33	1	51	82
		K.FFDYDFGSDERRQDAILSGEYDYK.N	58.08	2935.29	2.5	979.441	3	106.17	8	39	62
		R.TSDYQ(+.98)QNDIHYEGVQNILDTQSSAK.V	57.66	2854.29	7.4	952.444	3	75.85	1	285	309
		K.NNYPSDIDQWHDKIFVTM(+15.99)LR.Y	56.58	2507.19	4	627.807	4	98.41	11	63	82
		K.VGDGGPLLQPYPDWSFAK.Y	56.46	1945.96	3.6	973.989	2	112.42	4	97	114
		R.TVAQSDETLQM(+15.99)IASMK.I	56.2	1767.84	2	590.288	3	86.59	37	343	358
		R.IM(+15.99)NANVNELILNTR.C	55.98	1629.85	0.2	815.933	2	83.05	30	402	415
		K.SLPILHEWKFFDYDFGSDER.R	55.7	2500.17	2.2	834.399	3	113.06	2	30	49
		R.TSD(+14.02)YQQNDIHYEGVQNILDTQSSAK.V	55.5	2867.32	-1	956.78	3	84.57	1	285	309
		R.TVAQSDETLQM(+15.99)IASM(+15.99)K.I	55.21	1783.83	2.6	892.926	2	71.73	40	343	358
		K.N(+.98)N(+.98)YPSDIDQWHDKIFVTMLR.Y	54.85	2493.16	11.1	624.305	4	112.13	3	63	82
		R.IMNANVNELILNTR.C	54.59	1613.86	4.6	807.939	2	95.98	16	402	415
		R.QDAILSGEYDYKN(+.98)N(+.98)YPSDIDQWHDKIFVTM(+15.99)LR.Y	54.18	3891.79	15	973.97	4	109.29	1	51	82
		K.NN(-17.03)YPSDIDQWHDKIFVTMLR.Y	54.17	2474.17	3.8	825.733	3	112.52	3	63	82
		R.TSDYQQN(+.98)DIHYEGVQ(+.98)NILDTQSSAK.V	54.15	2855.27	13	1428.66	2	85.22	4	285	309
		R.TSDYQQNDIQ(sub H)YEGVQNILDTQSSAK.V	53.25	2844.3	0	1423.16	2	102.15	4	285	309
		R.LTSNTFDYDPKFTK.M	53.17	1675.81	2.3	838.914	2	70.53	2	226	239
		R.QDAILSGEYDYKNN(+.98)YPSDIDQWHDK.I	52.8	3014.32	-0.2	754.587	4	89.7	2	51	75
		R.TSDYQQNDIHYEGVQN(+.98)ILDTQSSAK.V	52.16	2854.29	14.2	1428.17	2	95.52	6	285	309
		R.YINREYILVLSNKM(+15.99)QK.M	52.08	2027.09	-0.1	507.779	4	63.36	2	372	387
		K.NN(+.98)YPSDIDQWHDKIFVTM(+15.99)LR.Y	51.63	2508.17	8.6	628.056	4	109.34	2	63	82
		K.N(+.98)N(+.98)YPSDIDQWHDKIFVTM(+15.99)LR.Y	51.5	2509.16	10.2	628.303	4	109.14	3	63	82
		R.RQDAILSGEYDYK.N	51.38	1556.75	2.5	779.383	2	61.06	41	50	62
		R.QDAILSGEYDYKN(+.98)N(+.98)YPSDIDQWHDK.I	51.23	3015.3	11.3	1006.12	3	92.09	1	51	75
		K.M(+15.99)VNNDFNFDD(+14.02)VNFR.I	51.14	1775.76	-0.8	888.885	2	110.35	1	388	401
		R.TSDYQQNDIHYEGVQ(+.98)N(+.98)ILDTQSSAK.V	50.51	2855.27	10.4	1428.66	2	109.97	5	285	309
		K.N(+.98)NYPSDIDQWHDKIFVTMLR.Y	50.47	2492.18	12.2	624.06	4	111.5	4	63	82
		K.NNYPSDIDQWHDK.I	50.43	1630.7	1.9	816.359	2	58.72	7	63	75
		K.FFDYDFGSDER.R	50.39	1396.56	3.2	699.288	2	100.28	23	39	49
		K.NNYPSDIDQWHDKIFVTL(sub M)LR.Y	49.94	2473.24	3.9	619.319	4	110.82	1	63	82
		R.LSSLAVQSLDCNTNS(+79.97)DTMVYIADEKGEGLIVYHNSDDSFHR.L	49.76	4623.06	-1.7	1156.77	4	108.8	1	185	225
		R.TSDYQ(+.98)QNDIHYE(+14.02)GVQNILDTQSSAK.V	49.48	2868.3	7.5	957.116	3	94.68	1	285	309
		R.LSSLAVQSLDCNTNS(+79.97)DTMVYIADEK.G	49.18	2796.22	3.8	1399.12	2	110.8	1	185	209
		K.FFDYDFGSDERR.Q	48.86	1552.66	2.1	777.338	2	83.12	9	39	50
		R.YINREYILVLSNK.M	48.7	1623.9	0.8	812.957	2	79.23	1	372	384
		K.NN(+.98)YPSDIDQWHDK.I	47.58	1631.69	1.5	816.851	2	71.98	4	63	75
		K.VGDGGPLLQ(+.98)PYPDWSFAK.Y	47.27	1946.94	6.8	974.485	2	113.46	2	97	114
		R.QDAILSGEYDYK.N	47.19	1400.65	2.3	701.332	2	74.5	5	51	62
		K.M(+15.99)VNNDFN(+.98)FDDVNFR.I	46.82	1762.73	13.4	588.59	3	102.98	1	388	401
		K.YDDCSGIVSASK.L	46.32	1243.54	-2.6	622.775	2	65.45	4	115	126
		K.M(+15.99)TIDGESYTAQDGISGMALSPM(+15.99)TN(+.98)NLYYSPVASTSLYYVNTEQFR.T	46.01	5018.25	5.5	1255.58	4	116.14	1	240	284
		R.TSDYQQND(+14.02)IHYEGVQNILDTQSSAK.V	45.92	2867.32	0.7	1434.67	2	92.4	1	285	309
		R.TSDYQQNV(sub D)IHYEGVQNILDTQSSAK.V	45.85	2837.35	-19.2	1419.65	2	92.81	1	285	309
		K.NNYPSDID(+14.02)QWHDKIFVTMLR.Y	45.59	2505.21	-9.8	627.304	4	101.88	1	63	82
		K.NNYPSDIDQ(+.98)WHDKIFVTM(+15.99)LR.Y	45.23	2508.17	6.3	1255.1	2	98.53	2	63	82
		K.N(+.98)NYPSDIDQWHDKIFVTM(+15.99)LR.Y	45.18	2508.17	5.1	628.054	4	104.76	2	63	82
		R.RQDAILSGEY(+79.97)DYK.N	45.01	1636.71	6.3	819.369	2	69.38	1	50	62
		R.RQDAILSGEYDYKNN(+.98)YPSDIDQWHD.K	44.42	3042.33	9.4	1015.13	3	92.65	1	50	74
		R.QDAILSGEYDYKN(+2.99)NYPSDIDQWHDKIFVTMLR.Y	44.33	3876.82	5.2	1293.29	3	111.12	1	51	82
		K.KVGDGGPLLQ(+.98)PYPDWSFAK.Y	44.05	2075.04	8.5	692.692	3	110.37	1	96	114
		R.QDAILSGEYN(sub D)YKNNYPSDIDQWHDK.I	44.03	3012.35	-6.2	754.091	4	91.89	1	51	75
		R.TVAQSDETLQM(+15.99)IASM(+15.99)KIK.E	43.99	2025.01	2.3	676.013	3	73.68	1	343	360
		R.EYILVLSNKM(+15.99)QK.M	43.84	1480.8	2.3	494.607	3	60.59	2	376	387
		R.Q(-17.03)DAILSGEYDYKN(+.98)NYPSDIDQWHDKIFVTMLR.Y	43.78	3857.79	7.8	965.462	4	113.57	1	51	82
		R.TSDYQQS(sub N)DIHYEGVQNILDTQSSAK.V	43.68	2826.29	-2.8	943.103	3	75.02	1	285	309
		K.NNYPSN(sub D)IDQWHDKIFVTMLR.Y	43.65	2490.21	-7.1	831.072	3	110.83	2	63	82
		R.LSSLAVQS(+79.97)LDCNTNSDTMVYIADEKGEGLIVYHNSDDSFHR.L	43.55	4623.06	-0.5	1542.03	3	109.02	1	185	225
		R.IMN(-17.03)ANVNELILNTR.C	43.47	1596.83	4.7	799.426	2	109.3	1	402	415
		R.RQDAILSGEYDYKNNYPSDF(sub I)DQWHDK.I	43.16	3203.42	5.8	801.867	4	76.35	2	50	75
		R.TVAQ(+.98)SDETLQM(+15.99)IASM(+15.99)K.I	42.99	1784.82	13.5	893.428	2	78.37	2	343	358
		R.TSDYQQ(+.98)N(+.98)DIHYEGVQN(+.98)ILDTQSSAK.V	42.76	2856.26	15.1	1429.16	2	94.24	1	285	309
		K.NNYPSDIDQWHDKIFVTT(sub M)LR.Y	42.36	2461.2	3.1	821.411	3	100.14	2	63	82
		K.SGVLFFGLVGDSALGC(+57.02)WNEHRTLER.H	42.33	2819.38	2.9	705.855	4	111.88	1	314	338
		K.M(+15.99)VNN(+.98)DFNFDDVNFR.I	41.57	1762.73	7.3	882.377	2	106.06	2	388	401
		R.L(sub T)SDYQQNDIHYEGVQNILDTQSSAK.V	41.46	2865.34	-10	956.112	3	92.65	1	285	309
		R.TVAQSDETLQM(+15.99)IASM.K	40.84	1639.74	0.9	820.88	2	110.76	2	343	357
		R.RQDAILSGEYDYKN.N	40.6	1670.79	1.2	557.938	3	58.63	1	50	63
		R.IL(sub M)NANVNELILNTR.C	40.47	1595.9	3.6	798.96	2	100.91	1	402	415
		R.TSDYQQNDIHYEGVQNIF(sub L)DTQSSAK.V	40.41	2887.29	8.4	963.445	3	91.48	1	285	309
		R.EYILVLSNK.M	40.39	1077.61	5	539.813	2	83.85	18	376	384
		K.SLPILHEWK.F	40.34	1121.62	2.3	374.882	3	75.54	5	30	38
		R.LSSLAVQSLDC(+57.02)NTNSG(sub D)TMVYIADEK.G	39.9	2715.27	11.5	906.109	3	98.79	2	185	209
		R.EYILVLSN(+.98)KM(+15.99)QK.M	39.32	1481.78	2.4	741.899	2	67.36	2	376	387
		K.FFDYDFGSN(sub D)ER.R	39.27	1395.57	1.7	698.795	2	96.33	1	39	49
		R.C(+57.02)G(sub E)NPDNDRTPFK.I	39.23	1419.62	7.3	710.822	2	55.55	10	416	427
		R.TSDYQQN(+.98)D(+14.02)IHYEGVQNILDTQSSAK.V	39.02	2868.3	-2.2	957.107	3	76.17	1	285	309
		K.YDDG(sub C)SGIVSASK.L	38.89	1197.55	2.2	599.784	2	45.98	1	115	126
		R.TVAQ(+.98)SDETLQM(+15.99)IASMK.I	38.88	1768.82	11.9	885.429	2	98.27	1	343	358
		R.IM(+15.99)N(+.98)ANVNELILNTR.C	38.54	1630.83	12.6	816.435	2	88.05	2	402	415
		R.IM(+15.99)N(+.98)AN(+.98)VNELILNTR.C	38.39	1631.82	13.6	816.928	2	93.01	4	402	415
		R.EYILVLS(+79.97)NKMQKM(+15.99)VNNDFNFDDVNFR.I	38.34	3288.5	2.8	1097.18	3	103.56	1	376	401
		K.NNYPSDIDQ(+.98)WHDKIFVTMLR.Y	37.71	2492.18	11.7	831.744	3	109.66	2	63	82
		K.NNYPSDF(sub I)DQWHDKIFVTMLR.Y	37.64	2525.18	5.4	632.306	4	104.29	1	63	82
		R.QDAILSGQ(sub E)YDYKNNYPSDIDQWHDK.I	37.5	3012.35	-9	1005.12	3	91.12	1	51	75
		R.EYILVLSN(-17.03)K.M	37.19	1060.58	0.6	531.298	2	93.53	2	376	384
		R.N(sub I)MNANVNELILNTR.C	37.08	1614.81	-18.8	808.399	2	101.55	1	402	415
		R.TSDYQQNDIHYEGVQN(+.98)IL.D	37.08	2136.96	12.8	1069.5	2	100.05	2	285	302
		R.CEN(+.98)PDNDRTPFK.I	36.89	1435.6	4.9	479.544	3	47.49	2	416	427
		K.NNYPSDIDQWHDKR(sub I).F	36.89	1786.8	2	447.709	4	49.64	4	63	76
		R.LSSLAVQSLDCNTNSDTMVYIADEK.G	36.69	2716.26	16.4	906.441	3	82.33	5	185	209
		R.LSSLAVQSLDCN(+.98)TNSDTL(sub M)VYIADEK.G	36.32	2699.28	-1.9	1350.65	2	104.87	2	185	209
		R.RQDAILSGEYDYKN(+.98)NYPSDIDQWHDKIFVTM(+15.99)LR.Y	35.81	4046.91	9.2	1012.74	4	103	1	50	82
		R.CP(sub E)N(+.98)PDNDRTPFK.I	35.8	1403.61	7.9	702.82	2	53.17	2	416	427
		R.D(sub C)ENPDNDRTPFK.I	35.43	1446.64	6	483.223	3	43.48	2	416	427
		R.TSDYQQNDIHYEGVQNILDTQSSAL(sub K)VVS.K	35.39	3123.46	-1.6	1042.16	3	76.3	1	285	312
		K.NNYPSDID(+14.02)Q(+.98)WHDKIFVTM(+15.99)LR.Y	35.19	2522.19	-10.5	631.548	4	84.84	1	63	82
		R.IM(+15.99)NAN(+.98)VNELILNTR.C	35.1	1630.83	11.5	816.434	2	99.39	2	402	415
		R.CES(sub N)PDNDRTPFK.I	34.67	1407.61	-1.6	704.811	2	62.34	2	416	427
		K.VGDGGPLLQPYQ(sub P)DWSFAK.Y	34.55	1976.96	-5.7	989.483	2	107	2	97	114
		R.C(+57.02)A(sub E)NPDNDRTPFK.I	34.42	1433.64	-14	478.879	3	43.18	1	416	427
		K.NNR(sub Y)PSDIDQWHDK.I	34.39	1623.74	3.2	812.879	2	78.93	1	63	75
		R.QDAILSGEYDYKNN(+.98)YPSDIDQWHDKIFVTMLR.Y	33.91	3874.81	9.4	969.72	4	111.73	1	51	82
		R.YINREYILVLSN(+.98)KM(+15.99)QK.M	33.83	2028.07	9.8	677.038	3	63.34	1	372	387
		K.KVGDGGPLLQPYPDWSFC(sub A)KYDDCSGIVSASK.L	33.46	3331.55	9.1	833.903	4	111.6	2	96	126
		R.Q(-17.03)DAILSGEYDYKN(+.98)NYPSDIDQWHDK.I	33.35	2997.29	9.8	1000.12	3	108.95	2	51	75
		R.CN(sub E)NPDNDRTPFK.I	33.26	1419.62	-11.6	710.809	2	51.68	2	416	427
		K.YDDC(+57.02)SC(sub G)IVSASK.L	33.13	1346.55	1	674.282	2	57.95	1	115	126
		K.YDDC(+57.02)T(sub S)GIVSASK.L	32.79	1314.58	-5.5	658.292	2	48.65	1	115	126
		K.VGDGGPLLQPYPDWSFAKYDDC(+57.02)SGIVSASK.L	32.56	3228.51	17.9	1077.2	3	112.32	1	97	126
		R.LSSLAVQ(+.98)SLDC(+57.02)NTNSDTM(+15.99)VYIADEK.G	32.5	2790.26	20	1396.16	2	109.07	1	185	209
		K.YDDCA(sub S)GIVSASK.L	32.45	1227.54	17	614.79	2	44.21	1	115	126
		R.RQDAILSGQ(sub E)YDYK.N	32.35	1555.76	-12	519.589	3	67.34	1	50	62
		R.IM(+15.99)NAN(+.98)VN(+.98)ELILNTR.C	32.07	1631.82	14	544.955	3	95.55	1	402	415
		K.YDDC(+57.02)P(sub S)GIVSASK.L	31.88	1310.58	-17.5	656.286	2	55.53	2	115	126
		R.IMN(+.98)AN(+.98)VNELILNTR.C	31.47	1615.82	14.4	808.931	2	105.88	2	402	415
		R.Q(+.98)DAILSGEYDYK.N	31.47	1401.63	17	701.834	2	77.02	1	51	62
		R.LSSLAVQSH(sub L)DC(+57.02)NTNSDTMVYIADEK.G	31.23	2797.25	-11.1	933.415	3	110.83	1	185	209
		R.CV(sub E)NPDNDRTPFK.I	31.11	1404.65	-18.5	703.317	2	50.02	4	416	427
		R.RQ(+.98)DAILSGEYDYK.N	30.95	1557.73	16.2	520.259	3	66.57	1	50	62
		R.IM(+15.99)NANVN(+2.99)Q(sub E)LILNTR.C	30.86	1631.86	-1.3	816.934	2	87.47	1	402	415
		K.YDDC(+57.02)SGIVSASK.L	30.77	1300.56	13.1	651.296	2	45.1	1	115	126
		K.FFDYDFGSDERRQ(+.98)DAILSGEYDYK.N	30.77	2936.28	8.5	979.775	3	106.06	1	39	62
		R.IMN(+.98)ANVNELILNTR.C	30.47	1614.84	-5	808.423	2	85.23	1	402	415
		K.C(sub Y)DDC(+57.02)SGIVSASK.L	30.13	1240.51	7.1	621.265	2	57.42	2	115	126
		R.C(+57.02)A(sub E)NPDNDR.T	30.12	960.372	-21.9	481.183	2	25.75	1	416	423
		K.FFDYDFGSDERK(sub R).Q	30.02	1524.65	1.9	763.335	2	80.93	1	39	50
		K.FFDYDFGSDERRQDAILSGEYDYKN(+.98)NYPSDIDQWHDK.I	30.01	4548.97	5.4	1138.26	4	106.56	2	39	75
		R.QDAILS(+79.97)GEYDYKNNYPSDIDQWHDKIFVTM(+15.99)LR.Y	29.35	3969.79	1.4	993.457	4	98.69	1	51	82
		K.FFDYDFGSDERRQDAILSGEYDYKNN(+.98)YPSDIDQWHDK.I	29.17	4548.97	8.2	910.808	5	107.04	1	39	75
		R.RQ(+.98)DAILSGEYDYKNNYPSDIDQWHDKIFVTM(+15.99)LR.Y	28.7	4046.91	9.9	1349.99	3	103.13	1	50	82
		R.TSDYQ(+.98)QNDIHYEGM(sub V)QNILDTQSSAK.V	28.07	2886.26	10.9	963.105	3	95.18	1	285	309
		R.CENF(sub P)DNDRTPFK.I	27.6	1484.64	-11.2	743.317	2	45.6	1	416	427
		R.IM(+15.99)NAN(+2.99)VN(+.98)ELILNTR.C	27.6	1633.82	14.9	817.931	2	95.79	1	402	415
		R.LSSLAVQSLDCN(+.98)TNSDTL(sub M)VYIADEKGEGLIVYHNSDDSFHR.L	27	4526.12	-2.3	1132.53	4	107.13	1	185	225
		R.TVAQ(+.98)SDETLQ(+.98)M(+15.99)IASMK.I	26.77	1769.81	23.4	590.957	3	98.11	2	343	358
		R.RQDAILSGEYDYKN(+2.99)N(+.98)YPSDIDQWHDKIFVTMLR.Y	25.94	4033.9	7.7	807.794	5	110.55	1	50	82
	MRJP2 precursor	K.IKEELPHFVGSNKPVKDEYMLVLSNR.M	67.04	3041.6	3	761.41	4	82.55	14	357	382
		K.SQFGENNVQYQGSEDILNTQSLAK.A	66.3	2669.26	4.6	1335.64	2	96.55	31	284	307
		K.SLNVIHEWKYFDYDFGSEERR.Q	65.19	2689.26	-0.5	673.321	4	101.64	2	31	51
		K.IKEELPHFVGSNKPVKDEYM(+15.99)LVLSNR.M	63.98	3057.6	1.4	765.407	4	77.4	8	357	382
		K.EELPHFVGSNKPVKDEYMLVLSNR.M	61.19	2800.42	2.1	701.114	4	90.78	3	359	382
		K.SQFGENNVQYQ(+.98)GSEDILNTQSLAK.A	61.12	2670.24	11	891.097	3	100.6	5	284	307
		R.NTHC(+57.02)VNNNQNDNIQNTNNQNDNNQK.N	60.92	2968.25	-0.6	990.422	3	27.51	1	411	435
		K.EELPHFVGSNKPVKDEYM(+15.99)LVLSNR.M	60.46	2816.42	3.5	705.114	4	80.83	1	359	382
		K.SLNVIHEWKYFDYDFGSEER.R	60.44	2533.16	3.8	845.395	3	109.56	3	31	50
		K.SQFGENN(+.98)VQYQGSEDILNTQSLAK.A	59.16	2670.24	8.2	1336.14	2	102.2	4	284	307
		K.NYPFDVDQWRDKTFVTILR.Y	58.37	2412.22	1.3	805.082	3	111.79	2	65	83
		K.GGLVSLAVQAIDLAN(+.98)TLVYMADHK.G	57.34	2499.3	3.3	834.111	3	115.45	1	184	207
		K.SQFGENNVQ(+.98)YQGSEDILNTQSLAK.A	56.57	2670.24	14.7	1336.15	2	101.16	10	284	307
		K.IVNDDFNFDDVNFRILGANVKELIR.N	55.05	2935.52	2.4	734.889	4	113.69	1	386	410
		K.SQFGENN(+.98)VQYQ(+.98)GSEDILNTQSLAK.A	54.56	2671.22	8.8	891.423	3	101.58	2	284	307
		K.SQFGEN(+.98)NVQ(+.98)YQGSEDILNTQSLAK.A	54.43	2671.22	12.6	1336.64	2	100.14	3	284	307
		K.SQFGENN(-17.03)VQYQGSEDILNTQSLAK.A	53.79	2652.23	2.4	885.086	3	101.01	2	284	307
		K.YFDYDFGSEERRQAAIQSGEYDHTK.N	53.41	3011.33	3.4	753.843	4	73.42	1	40	64
		K.N(+.98)YPFDVDQWRDKTFVTILR.Y	53.21	2413.21	10.4	604.315	4	111.79	1	65	83
		R.LLKPYPDWSFAEFK.D	53	1739.89	3.9	580.974	3	110.01	2	104	117
		K.SQFGENN(+.98)VQ(+.98)YQGSEDILNTQSLAK.A	52.92	2671.22	12	1336.64	2	102.71	2	284	307
		Y.SPLASHGLYYVNTAPFM(+15.99)K.S	52.36	2010.99	3.3	1006.5	2	83.53	4	266	283
		K.SQFGEN(+.98)NVQYQGSEDILNTQSLAK.A	52.19	2670.24	10	1336.14	2	104.51	3	284	307
		K.ELIRNT(+79.97)HC(+57.02)VNNNQNDNIQNTNNQNDNNQK.N	51.98	3559.52	-0.2	890.888	4	49.69	1	407	435
		R.M(+15.99)QKIVNDDFNFDDVNFR.I	51.8	2131.96	3.9	711.665	3	97.52	1	383	399
		R.QNLEM(+15.99)VAQNDRTLQMIAGMK.I	51.71	2306.12	1.7	769.715	3	96.52	4	337	356
		K.TFVTILRYDGVPSTLNVISGK.T	51.56	2279.25	1.8	760.759	3	111.71	1	77	97
		K.IVN(-17.03)DDFNFDDVNFR.I	50.98	1711.75	3.3	856.884	2	111.6	1	386	399
		K.IVND(-18.01)DFNFDDVNFR.I	50.84	1710.76	2.9	856.392	2	110.62	1	386	399
		K.NYPY(sub F)DVDQWRDKTFVTILR.Y	50.71	2428.22	5.1	608.065	4	109.49	1	65	83
		K.YFDYDFGSEER.R	50.58	1426.57	2.5	714.293	2	90.22	9	40	50
		K.PVKDEYMLVLSNR.M	50.54	1562.81	2	782.415	2	77.39	2	370	382
		K.GDALIVYQNADDSFHR.L	50.42	1819.85	2.8	607.625	3	77.29	21	208	223
		K.YFDYDFGSEERR.Q	50.08	1582.67	2.3	792.343	2	74.1	17	40	51
		R.MQKIVNDDFNFDDVNFR.I	49.75	2115.97	3.5	706.332	3	102.18	1	383	399
		K.IVNDDFNFDDVNFR.I	49.37	1728.77	4.6	865.398	2	110.48	4	386	399
		K.SQFGENNVQ(+.98)YQGSEDILNTQSLAKAVSK.N	49.21	3055.47	8.6	1019.51	3	99.17	1	284	311
		R.YDGVPSTLNVISGKTGK.G	48.17	1734.92	1.2	579.313	3	74.12	1	84	100
		R.Q(-17.03)NLEM(+15.99)VAQNDR.T	47.81	1315.58	3.1	658.801	2	69.62	3	337	347
		K.IKEELPHFVGSN(+.98)KPVKDEYMLVLSNR.M	47.42	3042.58	8.1	761.66	4	86.97	5	357	382
		K.IKEELPHFVGSN(+.98)KPVKDEYM(+15.99)LVLSNR.M	46.57	3058.58	2.8	765.654	4	81.27	3	357	382
		K.SLL(sub N)VIHEWKYFDYDFGSEERR.Q	45.93	2688.3	12.8	897.118	3	101.16	1	31	51
		R.YDGVPSTLNVISGK.T	45.89	1448.75	1.5	725.384	2	88.61	2	84	97
		R.LLKPYPDWSY(sub F)AEFK.D	45.72	1755.89	4.3	586.306	3	111.62	2	104	117
		K.GGLVSLAVQ(+.98)AIDLAN(+.98)TLVYM(+15.99)ADHK.G	45.51	2516.28	11.2	839.778	3	115.29	1	184	207
		K.IVNDDFNFDDVNFRILGANVK.E	45.03	2424.21	5.6	1213.12	2	112.2	1	386	406
		R.LLKPYPDWSFAEL(sub F)KDCSK.I	44.93	2139.07	-1.4	1070.54	2	103.61	9	104	121
		K.DEYMLVLSNR.M	43.89	1238.6	3.1	620.307	2	96.75	7	373	382
		R.QNLEM(+15.99)VAQNDR.T	43.86	1332.61	2.4	667.313	2	41.46	1	337	347
		K.DEYM(+15.99)LVLSNR.M	43.09	1254.59	0.3	628.303	2	83.14	3	373	382
		K.SQFGENNVQ(+.98)YQ(+.98)GSEDILNTQSLAK.A	42.93	2671.22	17.4	1336.64	2	96.4	2	284	307
		K.GDALIVYQN(-17.03)ADDSFHR.L	42.82	1802.82	3.7	601.95	3	79.73	4	208	223
		R.QNLEM(+15.99)VAQN(+.98)DR.T	42.39	1333.59	2.5	667.806	2	47.09	2	337	347
		R.YAKM(+15.99)TIDGESFTLK.N	42.28	1618.79	3	540.606	3	63.34	2	235	248
		R.LWVLDSGLVNR.T	42.09	1270.7	4.4	636.362	2	110.38	1	136	146
		R.YDGVPSTLNVISD(sub G)KTGK.G	42.08	1792.92	2.1	598.649	3	75.7	2	84	100
		K.SQFGG(sub E)NNVQYQGSEDILNTQSLAK.A	41.81	2597.24	-6.5	1299.62	2	96.61	1	284	307
		K.NGVLFVGH(sub L)VGNSAVGC(+57.02)WNEHQSLQR.Q	41.51	2764.33	-1.4	1383.17	2	113.71	1	312	336
		K.GGLVSLAVQ(+.98)AIDLANTLVYM(+15.99)ADHK.G	40.86	2515.3	12.4	839.451	3	115.81	1	184	207
		K.SQFGENNVQYQ(+.98)GSEDILN(+.98)TQSLAK.A	40.73	2671.22	11.5	891.426	3	95.59	1	284	307
		R.LWVLDSGLVN(-17.03)R.T	40.69	1253.68	4.1	627.848	2	112.34	1	136	146
		K.M(+15.99)TIDGESFTLK.N	40.45	1256.6	2.6	629.307	2	75.76	5	238	248
		R.QAAIQSGEYDHTKNYPFDVDQWRDKTFVTILR.Y	40.41	3840.89	4.5	961.233	4	105.32	2	52	83
		K.GDALIVYQ(+.98)NADDSFHR.L	40.4	1820.83	10	911.433	2	78.85	9	208	223
		K.MTIDGESFTLK.N	40.14	1240.6	2.7	621.309	2	93.81	3	238	248
		R.NLEKSLNVIHEWKYFDYDFGSEER.R	40.11	3017.42	-3.2	755.36	4	109.6	1	27	50
		R.NTHCVNNN(+.98)QNDNIQNTNNQNDNNQK.N	39.99	2912.21	-6.1	971.738	3	31.34	1	411	435
		K.GDALIVYQN(+.98)ADDSFHR.L	38.87	1820.83	12.4	607.959	3	80.71	1	208	223
		R.QAAIQ(+.98)SGEYDHTKNYPFDVDQWRDKTFVTILR.Y	38.16	3841.87	8.5	1281.64	3	105.32	1	52	83
		K.EELPHFVGSN(+.98)KPVKDEYM(+15.99)LVLSNR.M	38.09	2817.4	12.2	940.152	3	80.86	1	359	382
		R.LLKPYPDWSFAEFKDCS(+79.97)K.I	38.07	2253.02	-0.8	752.014	3	110.92	1	104	121
		K.GDALIVYQ(+.98)N(+.98)ADDSFHR.L	37.89	1821.82	13.4	608.288	3	81.25	3	208	223
		R.NT(+79.97)HC(+57.02)VNNNQND(+14.02)NIQNTNNQNDNNQK.N	36.73	3062.23	-2.9	1021.75	3	29.99	1	411	435
		R.NTHCVNNNQNDNIQNTNNQNDNNQK.N	36.06	2911.22	-8.1	971.408	3	28.68	1	411	435
		R.QNLEL(sub M)VAQNDR.T	35.71	1298.66	-1.4	650.335	2	53.63	1	337	347
		R.NTHCVNNNP(sub Q)NDNIQNTNNQNDNNQK.N	35.7	2880.22	7.3	721.067	4	30.25	1	411	435
		K.SC(sub L)NVIHEWKYFDYDFGSEERR.Q	34.54	2679.18	17.1	670.814	4	113.67	1	31	51
		R.W(sub L)LH(sub K)PYPDWSFAEFKDCSK.I	34.51	2255.01	6.6	1128.52	2	109.37	1	104	121
		K.SQFGEN(+.98)NVQYQ(+.98)GSEDILNTQSLAK.A	33.69	2671.22	21.4	1336.65	2	108.4	1	284	307
		R.YAKMTIDGESFTLK.N	33.26	1602.8	1.4	535.273	3	85.15	1	235	248
		K.SQFGQ(sub E)NNVQYQGSEDILNTQSLAK.A	33.21	2668.27	-3.6	1335.14	2	112.53	1	284	307
		K.IKEELPHFVGSN(+.98)KPVKDEYMLVLSN(+.98)R.M	32.98	3043.57	11.5	761.908	4	84.07	1	357	382
		R.QAAIQSGEYDHTKNYP(+15.99)FDVDQWR.D	32.65	2783.26	4.1	696.824	4	80.57	1	52	74
		R.TVPVCAPK.L	32.59	813.442	2.3	407.729	2	49.54	2	147	154
		R.YDGVPSTLN(+.98)VISGKTGK.G	32.58	1735.9	12.3	868.967	2	74.22	1	84	100
		K.IKEELPHFVGSN(+.98)KPVKDEYM(+15.99)LVLSN(+.98)R.M	31.88	3059.56	13.6	765.909	4	78.44	1	357	382
		R.N(+.98)THCVN(+.98)NNQNDNIQNTNNQ(+.98)NDNNQK.N	30.96	2914.18	12.9	972.412	3	32.77	1	411	435
		K.GN(sub D)ALIVYQNADDSFHR.L	30.62	1818.86	2	607.297	3	79.35	1	208	223
		R.NTHC(+57.02)VNNNQNDNY(sub I)QNTNNQNDNNQK.N	30.59	3018.23	1	1007.08	3	31.05	1	411	435
		R.ILGANVKELIR.N	30.48	1224.76	1.1	409.26	3	71.98	1	400	410
		R.NTHC(+57.02)VNNNH(sub Q)NDN(+.98)IQNTNNQNDNNQK.N	30.04	2978.23	-17.3	993.734	3	32.01	1	411	435
		R.NLEKSLNVIHEWK.Y	29.93	1608.86	2	403.224	4	70.64	2	27	39
		K.Y(+79.96)FDYDFGS(+79.97)EERR.Q	28.08	1742.59	2.5	872.305	2	104.45	1	40	51
		K.TSNHLKQ(+.98)IEIPHDIAVN(+.98)ATTGK.G	27.66	2388.23	-2.6	598.063	4	80.91	1	162	183
		R.NTHCVN(+.98)N(+.98)NQNDNIQNTNNQNDNNQK.N	27.39	2913.19	10.8	972.082	3	32.1	2	411	435
		R.LLKPYPDWS(+79.97)FAEFKDCSK.I	26.76	2253.02	7.5	752.02	3	92.02	4	104	121
		R.Q(-17.03)NLEM(+15.99)VAQNDRTLQMIAGMK.I	26.61	2289.09	1.5	1145.55	2	111.75	1	337	356
		K.ID(sub V)NDDFNFDDVNFR.I	26.2	1744.73	-6.1	873.368	2	107.31	3	386	399
		R.NTHCVNNNQNDNIQ(+.98)NTNNQNDNNQK.N	25.95	2912.21	3	971.746	3	28.72	1	411	435
		K.TSNHLKQIEIPHDIAVN(+.98)ATTGK.G	25.73	2387.24	-1.7	597.817	4	69.71	2	162	183
gi|58585142	MRJP3 precursor	R.YHNQNAGNQNADNQNADNQNANNQNADNQNANKQNGNR.Q	73.29	4208.77	1.7	1053.2	4	26.39	1	422	459
		K.IM(+15.99)ENLPQSGRINDPEGNEYMLALSNR.M	70.61	2976.41	2.9	993.146	3	93.68	2	362	387
		K.QVEIPHNIAVNATTGM(+15.99)GELVSLAVQAIDR.T	63.89	3061.59	3.2	1021.54	3	113.69	4	173	201
		K.GEGLIM(+15.99)YQNSDDSFHR.L	57.19	1883.81	4.1	942.917	2	63.64	8	213	228
		K.SGEFDHTKNYPFDVDR.W	57.15	1925.85	2.2	963.937	2	61.7	2	62	77
		K.HIDFDFGSDERR.D	49.69	1492.67	1.7	374.175	4	58.73	19	45	56
		K.IINNDFNFNDVN(-17.03)FR.I	49.68	1723.8	2.3	862.907	2	112.34	1	391	404
gi|284182838	MRJP4	K.N(+.98)LTNTLNVIHEWK.Y	65.89	1581.82	4.3	791.918	2	69.28	3	31	43
		R.KN(+.98)LTNTLNVIHEWK.Y	64.86	1709.91	2.5	428.486	4	48.27	2	30	43
		K.NLTNTLNVIHEWK.Y	55.73	1580.83	3.8	527.953	3	58.35	1	31	43
		R.LSSHTLNHNSDKM(+15.99)SNQQENLTLK.E	55.38	2654.27	-0.5	664.575	4	25.86	3	224	246
		R.LSSHTLNHNSDKM(+15.99)SNQQEN(+.98)LTLK.E	54.07	2655.26	2.8	886.095	3	26.95	2	224	246
		R.LSSHTLN(+.98)HNSDKM(+15.99)SNQQENLTLK.E	50.71	2655.26	1	664.822	4	28.89	1	224	246
		R.LSSHTLN(+.98)HNSDKM(+15.99)SNQ(+.98)QENLTLK.E	50.52	2656.24	6.8	665.072	4	27.5	1	224	246
		R.LSSHTLNHNSDKM(+15.99)SNQQENLTLKEVDNK.V	50.01	3239.55	11.9	810.904	4	28.46	1	224	251
		R.ENSSRKN(+.98)LTNTLNVIHEWK.Y	46.77	2283.16	3.1	762.063	3	45.99	1	25	43
		R.LSSHTLNHNSDKM(+15.99)SNQQ(+.98)ENLTLKEVDNK.V	44.77	3240.53	3.2	811.143	4	29.43	1	224	251
		K.M(+15.99)SNQQEN(+.98)LTLK.E	41.03	1321.62	2.5	661.818	2	28.12	1	236	246
		R.KNLTNTLNVIHEWK.Y	39.7	1708.93	4.1	428.24	4	47.77	1	30	43
		K.NLTNTLNR(sub V)IHEWKYLDYDFDNDERR.Q	39.63	3239.54	-49.5	1080.8	3	40.03	1	31	55
		R.LSSHTLNHN(+.98)SDKM(+15.99)SNQQEN(+.98)LTLK.E	34.34	2656.24	2.6	532.257	5	27.38	1	224	246
		R.LSSHTLNHNSDKM(+15.99)SNQQENLTLKE.V	30.02	2783.31	15.5	928.793	3	24.1	1	224	247
gi|284812514	MRJP5	K.MM(+15.99)AAGESFTAQDGIFGMALSPM(+15.99)TNNLYYSPLSSR.S	73.1	3689.65	1.1	1230.89	3	115.05	2	241	274
		R.Q(-17.03)AAIQSGEYDHTKNYPFDVDQWRGM(+15.99)TFVTVPR.Y	52.98	3754.75	4.4	939.698	4	109.4	1	55	86
		K.M(+15.99)MAAGESFTAQDGIFGM(+15.99)ALSPM(+15.99)TNNLYYSPLSSR.S	40.83	3705.65	6.1	927.424	4	115.2	1	241	274
		K.YLDYDFGSDERRQAAIQSGEYDHTK.N	33.11	2963.33	1.3	741.841	4	69.1	1	43	67
		R.IDRM(+15.99)DTM(+15.99)DTM(+15.99)DTM(+15.99)DRTDK.M	28.1	2253.89	2.9	564.48	4	27.35	2	420	437
		R.MDTMDTM(+15.99)DTM(+15.99)DR.T	26.69	1493.51	14.4	747.775	2	29.74	1	423	434
gi|58585188	MRJP6 precursor	K.SQYEENN(+.98)IEYEGIQDIFNTQSSAK.V	59.49	2807.24	13.3	1404.65	2	111.91	1	287	310
		K.SQYEENNIEYEGIQDIFNTQSSAK.V	54.2	2806.26	5.2	1404.14	2	111.95	1	287	310
		K.NGVLFFGLVN(+.98)NSAIGCWNEHQPLQR.Q	47.77	2813.37	-1.2	938.796	3	114.24	1	315	339
		K.NYPFDVDQWHN(+.98)KTFLAVIR.Y	35.1	2363.17	5.6	788.735	3	101.8	1	68	86
		K.NYPFDVDQ(+.98)WHN(+.98)KTFLAVIR.Y	33.14	2364.15	14	592.054	4	101.79	1	68	86
		K.NLEHSM(+15.99)NVIHEWK.Y	28.15	1651.78	3	551.601	3	46.45	1	30	42
		K.NTRC(+57.02)AKSNN(+15.99)QNN(+.98)NQNK.Y	20.62	1920.85	-1	641.289	3	30.21	1	414	429
gi|62198227	MRJP7 precursor	K.SLAVQAISSVNTLVYIADNKGDGLIVYQNSDDSFHR.L	93.95	3908.95	-2.6	978.243	4	79.34	4	188	223
		K.NGILFFGLVN(+.98)NTAVGC(+57.02)WNEHQTLQR.E	89.11	2888.4	3.7	723.111	4	78.67	6	312	336
		K.AVSKNGILFFGLVN(+.98)NTAVGC(+57.02)WNEHQTLQR.E	89.01	3273.64	5.1	819.42	4	74.93	2	308	336
		K.SEYGENKVQYN(+.98)GVQDVFNTQTTAK.A	88.5	2720.26	4.8	1361.14	2	48.22	7	284	307
		K.AVSKN(+.98)GILFFGLVN(+.98)NTAVGC(+57.02)WNEHQTLQR.E	87.28	3274.62	6.4	819.667	4	77.25	4	308	336
		K.YKDC(+57.02)SGIVSAYSIAIDKFDR.L	85.13	2307.12	3.5	1154.57	2	67.17	22	116	135
		K.SEYGENKVQYNGVQDVFNTQTTAK.A	84.19	2719.27	1.7	1360.65	2	47.71	4	284	307
		R.QAAIQSDEYDHTKNYPFDVDQWR.D	82.61	2825.27	3.8	707.327	4	57.61	4	52	74
		K.N(+.98)GILFFGLVN(+.98)NTAVGC(+57.02)WNEHQTLQR.E	80.02	2889.39	5.1	1445.71	2	79.85	12	312	336
		K.Y(+57.02)KDC(+57.02)SGIVSAYSIAIDKFDR.L	79.19	2364.14	3.2	789.057	3	68.3	1	116	135
		R.LWVLDSGLVN(+.98)NTQPM(+15.99)C(+57.02)FPK.L	76.81	2235.07	1.7	1118.54	2	75.19	11	136	154
		R.Q(+.98)AAIQSDEYDHTKNYPFDVDQWRDKTFVTVLR.Y	76.15	3885.86	4.2	972.476	4	69.37	1	52	83
		K.Q(-17.03)VDIPHEIAVN(+.98)TTTEQGRLK.S	76.03	2232.14	6	745.058	3	60.8	8	168	187
		K.Q(-17.03)VDIPHEIAVN(+.98)TTTEQGR.L	75.17	1990.96	3.8	996.491	2	62.34	15	168	185
		R.DLYYVNTKPFIKSEYGENK.V	73	2307.14	3.7	1154.58	2	48.93	1	272	290
		K.SLAVQAISSVNTLVYIADNK.G	72.54	2105.14	0.8	702.72	3	82.51	4	188	207
		R.LLQPYPDWSWTK.Y	72.33	1532.77	4.1	1533.78	1	71.24	7	104	115
		R.QAAIQ(+.98)SDEYDHTKNYPFDVDQWRDK.T	72.32	3069.37	6.8	1024.14	3	48.87	1	52	76
		K.Q(-17.03)VDIPHEIAVNTTTEQGR.L	72.13	1989.98	2.7	995.998	2	58.55	4	168	185
		R.LWVLDSGLVNNTQPM(+15.99)C(+57.02)FPK.L	72.04	2234.09	3.3	1118.05	2	74.68	2	136	154
		K.LLVFDLNSSQLIKQVDIPHEIAVN(+.98)TTTEQGR.L	71.99	3478.83	3.1	870.718	4	77.94	1	155	185
		K.VQYN(+.98)GVQDVFNTQTTAK.A	71.5	1912.92	1.5	957.467	2	51.17	6	291	307
		K.LLVFDLNSSQLIKQVDIPHEIAVNTTTEQGR.L	71.29	3477.85	8.9	870.477	4	77.4	1	155	185
		K.QVDIPHEIAVN(+.98)TTTEQGR.L	70.87	2007.99	2.5	1005	2	46.23	24	168	185
		R.Q(-17.03)AAIQSDEYDHTKNYPFDVDQWRDK.T	70.04	3051.36	21.5	763.865	4	59.55	2	52	76
		K.VQYNGVQDVFNTQTTAK.A	69.71	1911.93	-34.7	638.296	3	48.57	3	291	307
		K.SLAVQAISSVN(+.98)TLVYIADNKGDGLIVYQNSDDSFHR.L	69.59	3909.94	6.1	978.498	4	79.87	3	188	223
		K.QVDIPHEIAVN(+.98)TTTEQGRLK.S	69.57	2249.16	3.4	750.731	3	48.81	12	168	187
		K.QVDIPHEIAVNTTTEQGR.L	69.13	2007	3.4	1004.51	2	42.49	6	168	185
		K.MTVEGESFTVQ(+.98)DGIYGMALSPM(+15.99)TNNLYYSPLASR.D	68.67	3758.72	5.6	940.691	4	78.69	1	238	271
		K.Q(-17.03)VDIPHEIAVNTTTEQGRLK.S	68.3	2231.15	4.4	744.729	3	57.92	2	168	187
		K.N(+.98)GILFFGLVNN(+.98)TAVGC(+57.02)WNEHQTLQR.E	68.23	2889.39	10.1	964.146	3	85.06	2	312	336
		R.Q(-17.03)AAIQSDEYDHTKNYPFDVDQWR.D	67.99	2808.24	1.6	937.089	3	67.62	1	52	74
		R.MQKILNNDLNFNDINFR.I	67.83	2108.05	5.4	1055.04	2	68.31	2	385	401
		R.C(+57.02)TNFNIQNDDSDENNDDSIR.I	65.47	2384.94	6.3	1193.49	2	39.45	1	416	435
		K.VQYN(+.98)GVQ(+.98)DVFNTQTTAK.A	65.37	1913.9	16	957.973	2	50.66	2	291	307
		R.DLYYVNTKPFIK.S	64.87	1499.8	3.5	750.911	2	51.64	12	272	283
		R.DLYYVNTKPFIKSEYGENKVQYNGVQ(+.98)DVFNTQTTAK.A	64.71	4202.05	5.6	1051.53	4	67.43	1	272	307
		R.DLYYVN(+.98)TKPFIKSEYGENKVQYNGVQDVFNTQTTAK.A	64.35	4202.05	10.6	1051.53	4	67.03	1	272	307
		K.DC(+57.02)SGIVSAYSIAIDKFDRLWVLDSGLVN(+.98)NTQPM(+15.99)C(+57.02)FPK.L	63.94	4233.02	6.5	1412.02	3	80.13	1	118	154
		K.SEYGENKVQYN(+.98)GVQ(+.98)DVFNTQTTAK.A	63.32	2721.24	13.9	908.1	3	55.38	1	284	307
		R.QAAIQSDEYDHTK.N	63.09	1504.68	4.3	753.35	2	23.19	3	52	64
		K.RQAAIQSDEYDHTK.N	62.66	1660.78	3.2	554.602	3	20.62	1	51	64
		K.ILNN(+.98)DLNFNDINFR.I	61.91	1721.84	4	861.929	2	73.88	3	388	401
		K.SEYGENKVQYN(+.98)GVQ.D	61.9	1614.72	1.1	808.366	2	30.77	1	284	297
		K.ILNNDLNFNDINFR.I	61.72	1720.85	3.3	861.437	2	72.85	29	388	401
		K.VQYN(-17.03)GVQDVFNTQTTAK.A	61.4	1894.91	5.1	948.465	2	56.02	1	291	307
		L.IKQVDIPHEIAVN(+.98)TTTEQGR.L	61.17	2249.16	2.7	1125.59	2	42.41	2	166	185
		R.YDGVPSSLNVISEKTGN(+.98)GGR.L	61.05	2050	1.4	1026.01	2	48.33	1	84	103
		K.N(+.98)GILFFGLVN(+.98)NTAVGC(+57.02)WN(+.98)EHQTLQR.E	60.55	2890.37	14.9	964.479	3	81.15	1	312	336
		K.YIDYDFGSEEKRQAAIQSDEYDHTK.N	60.13	3007.35	2.1	752.846	4	42.35	1	40	64
		K.SLAVQAISSVN(+.98)TLVYIADNK.G	59.09	2106.12	12.6	1054.08	2	79.55	1	188	207
		R.LTSNTFNYDPR.Y	59.07	1326.62	4.7	664.321	2	36.08	9	224	234
		R.LWVLDSGLVN(+.98)N(+.98)TQPM(+15.99)C(+57.02)FPK.L	58.92	2236.05	8.6	1119.04	2	76.74	2	136	154
		R.DLYYVN(+.98)TKPFIK.S	58.8	1500.79	4	751.403	2	56.65	5	272	283
		K.QVDIPHEIAVNTTTEQGRLK.S	57.69	2248.18	5.1	750.405	3	42.75	3	168	187
		K.YKDCS(+79.97)GIVSAYSIAIDKFDR.L	57.36	2330.07	2	1166.04	2	74.34	1	116	135
		K.YIDYDFGSEEKR.Q	57.21	1520.68	2.9	761.349	2	36.45	11	40	51
		R.YDGVPSSLNVISEKTGNGGR.L	56.74	2049.01	3.2	684.014	3	44.29	1	84	103
		K.YIDYDFGSEEK.R	56.66	1364.58	2.9	683.298	2	42.56	2	40	50
		R.NLKNSLKVM(+15.99)HEWK.Y	56.25	1641.87	2.2	411.475	4	27.55	5	27	39
		K.VQ(+.98)YNGVQ(+.98)DVFNTQTTAK.A	55.77	1913.9	14.2	957.971	2	49.84	1	291	307
		R.MQ(+.98)K(+57.02)ILNNDLNFNDINFR.I	55.66	2166.05	8.2	723.031	3	64.6	1	385	401
		K.SEYGENKVQ(+.98)YNGVQ(+.98)DVFNTQTTAK.A	55.65	2721.24	5.4	1361.63	2	50.45	1	284	307
		R.LKSLAVQAISSVNTLVYIADNK.G	53.86	2346.32	4.4	783.116	3	78.72	1	186	207
		K.VQ(+.98)YN(+.98)GVQDVFNTQTTAK.A	50.89	1913.9	13.5	957.971	2	52.89	1	291	307
		R.Q(-17.03)AAIQSDEYDHTK.N	50.85	1487.65	4.9	744.837	2	29.6	1	52	64
		R.LTSNTFNYDPRYTK.M	49.92	1718.83	0.3	860.421	2	36.4	2	224	237
		K.N(+.98)SLKVM(+15.99)HEWK.Y	49.57	1287.63	4.1	644.824	2	26.58	5	30	39
		K.SEYGENKVQ(+.98)YNGVQDVFNTQTTAK.A	47.99	2720.26	7.4	907.766	3	57.27	1	284	307
gi|58585070	MRJP8 precursor	K.YIDYDFGSDEK.R	40.48	1350.56	5.1	676.291	2	70.75	1	37	47
		K.NE(+14.02)NC(+57.02)SGITSAYK.I	36.13	1356.6	1.2	678.899	2	51.96	1	113	124
		K.VIYEWK.Y	32.19	836.443	3.3	419.23	2	58.1	4	31	36
gi|67010041	MRJP9 precursor	K.YTINDESFSLQDGILGMALSHK.T	74.49	2438.18	5.7	813.738	3	78.16	1	237	258
		R.QNNEYIWIVSNKYQK.I	65.06	1925.96	4.9	642.998	3	49.64	1	368	382
		K.YFDYNFGSDEKR.Q	58.95	1539.66	3.6	514.23	3	40.98	1	40	51
		K.IPHDIAIN(+.98)STTGKR.N	57.31	1522.81	1.9	508.612	3	27.98	1	170	183
		K.IAN(+.98)GDLNFNEVNFR.I	49.31	1622.77	0.8	812.392	2	63.56	1	383	396
		R.ILNAPVNQLIR.Y	42.94	1249.75	2.5	625.884	2	49.4	1	397	407
		K.QISSNIYER.Q	42.35	1108.55	4.8	555.286	2	29.36	1	359	367
		R.NIEIVAK.N	36.97	785.465	2.6	393.741	2	27.84	1	337	343
		R.RNIEIVAK.N	29.88	941.566	3.6	471.792	2	23.56	1	336	343
		R.NDGVPSSLNVISNK.I	25.06	1442.74	1.9	722.377	2	42.28	1	84	97
gi|148277624	yellow-e3 precursor	R.VESWVN(+.98)TSVIRN(+.98)YTLFNENSEAAAR.S	67.1	2871.37	-1.9	958.128	3	76.36	1	272	296
		K.YM(+15.99)SGTLNSN(+.98)ETNFR.I	62.18	1649.7	2.5	825.859	2	33.1	1	384	397
		K.IHVFSLHDNK.L	60.83	1208.63	2.8	303.166	4	30.07	2	152	161
		R.ILYFHSLASR.V	51.74	1205.66	3	402.894	3	41	2	262	271
		R.IQAGLVDELVR.G	42.75	1211.69	3.3	606.853	2	56.57	1	398	408
		R.SSQSVAEVM(+15.99)DR.N	39.02	1223.55	6.3	612.784	2	22.51	1	306	316
gi|328787887	lysosomal alpha-mannosidase	K.AGVQYILDSVIQALLANPER.K	81.02	2169.18	2.2	1085.6	2	81.11	2	74	93
		R.LEHIFEIDETENLSKPVTINIQDLFK.T	79.94	3084.6	3.4	772.16	4	78.55	1	831	856
		K.VYKGPLVEEIHQYINDWVSQVIR.V	78.35	2784.46	3.3	929.164	3	80.26	1	583	605
		K.AGVQYILDSVIQALLANPERK.F	77.81	2297.27	3.3	766.768	3	80.67	1	74	94
		K.ALPPNVHILTLEPWKEDSLLLR.L	76.39	2553.43	3	639.367	4	74.86	2	809	830
		R.ERN(+.98)SSDVNIFYSTPSC(+57.02)YLK.A	72.5	2280.04	4.3	1141.03	2	63.09	2	319	337
		K.KLNIHLVAHTHDDVGWLK.T	71.64	2095.13	1	1048.57	2	40.95	1	41	58
		K.RQTQVC(+57.02)GYEAC(+57.02)PITDSK.K	71.03	2011.91	4	671.646	3	30.82	1	24	40
		K.TFTIVSVKETTLGGNQWYKDM(+15.99)NR.L	69.66	2703.33	4	676.843	4	59.1	1	857	879
		R.RLN(+.98)DTFGSC(+57.02)ARPHIGWQIDPFGHSR.E	68.11	2924.39	3.5	732.107	4	59.64	1	157	181
		R.LTQSFHYYEGM(+15.99)EGNNM(+15.99)EFK.N	68.1	2355.98	5.2	786.337	3	40.59	2	538	556
		R.QTQVC(+57.02)GYEAC(+57.02)PITDSKK.L	67.52	1983.9	6.5	662.312	3	30.6	1	25	41
		K.TVDQYYFGSRPTIQK.A	67.28	1801.9	3.7	901.961	2	40.38	2	59	73
		R.LN(+.98)DTFGSC(+57.02)ARPHIGWQIDPFGHSR.E	66.85	2768.29	1.7	923.771	3	63.67	2	158	181
		R.LTQSFHYYEGM(+15.99)EGNNM(+15.99)EFKN(+.98)R.S	66.02	2627.11	5.7	657.787	4	36.05	2	538	558
		R.FLQYAVHQSEVYR.T	64.92	1638.82	0.1	820.415	2	39.91	3	274	286
		K.ETTLGGNQWYKDM(+15.99)NR.L	63.5	1827.82	3.7	914.921	2	32.56	2	865	879
		R.EAMGVLQHHDAVSGTEK.Q	61.36	1807.85	1.1	603.625	3	27.53	2	409	425
		R.EAM(+15.99)GVLQHHDAVSGTEK.Q	59.56	1823.85	4.6	608.959	3	22.55	2	409	425
		R.GSHYIIGGSIK.N	58.51	1130.61	2.7	566.313	2	30.19	2	747	757
		K.QLSALTQLKGYEK.E	54.3	1477.81	2.5	739.916	2	42	2	390	402
		R.LN(+.98)DTFGSC(+57.02)ARPHIGWQ(+.98)IDPFGHSR.E	53.23	2769.27	11	924.108	3	63.56	1	158	181
		R.ERN(+.98)SSDVN(+.98)IFYSTPSC(+57.02)YLK.A	50.45	2281.02	11.2	1141.53	2	63.03	1	319	337
		R.SSGAYIFRPR.N	49.14	1152.6	4.2	577.312	2	30.39	2	559	568
		R.LLKDDAFGVGEALNESAYGEGLVVR.G	46.97	2621.33	-28.2	874.76	3	75.38	1	722	746
		K.NLDELAIKEK.N	46.49	1171.64	3.3	586.832	2	32.02	2	758	767
		K.ETTLGGNQWYKDMNR.L	46.4	1811.83	4.2	906.924	2	40.49	2	865	879
		R.DKTM(+15.99)EFIWK.G	45.24	1212.58	4.9	607.303	2	37.17	2	211	219
		K.QLVADDYAR.I	42.2	1049.51	3.8	525.766	2	30.01	1	426	434
		R.RLN(+.98)DTFGSC(+57.02)AR.P	41.05	1296.59	2.5	433.204	3	28.35	1	157	167
		K.TFTIVSVK.E	39.66	893.522	2.5	447.769	2	39.34	5	857	864
		R.LTQSFHYYEGM(+15.99)EGN(+.98)NM(+15.99)EFK.N	38.71	2356.96	15.9	1179.51	2	40.62	1	538	556
		K.NLDELAIK.E	38	914.507	2.1	458.262	2	36.96	1	758	765
		K.TM(+15.99)EFIWK.G	37.88	969.463	3.3	485.74	2	42.74	1	213	219
		K.ISLKDEER.R	37.01	988.519	4	495.269	2	23.94	1	685	692
		K.TFTIVSVKETTLGGN(+.98)QWYKDM(+15.99)NR.L	35.98	2704.32	6.5	902.452	3	58.91	1	857	879
		R.LRDKTM(+15.99)EFIWK.G	35.03	1481.77	2.5	371.451	4	32.64	1	209	219
gi|89885579	alpha-glucosidase	R.QAYYLHQFAPEQPDLNYYNPVVLDDM(+15.99)QNVLR.F	48.38	3768.79	4.4	1257.28	3	111.57	1	180	210
		K.DSN(+.98)GDGIGDIEGIKEK.L	43	1646.76	0.7	549.929	3	68.66	1	42	57
		R.SFKDSN(+.98)GDGIGDIEGIKEK.L	36.77	2008.96	10.6	670.667	3	59.1	2	39	57
gi|58585144	alpha-amylase precursor	K.IDNWWDNGSNQIAFSR.G	50.1	1921.87	3.3	961.946	2	111.05	1	402	417
		R.IYVDVIM(+15.99)NHM(+15.99)SGDRNDAHGTGNSR.A	34.79	2690.19	1.1	673.556	4	41.96	1	111	134
		K.RPWWER.Y	29.28	928.467	4.5	465.243	2	58.26	2	74	79
gi|66564326	plasma glutamate carboxypeptidase isoform 1	R.SVTPYSLYTPHTGHQSYGEN(+.98)VTK.I	68.22	2566.2	0.4	856.407	3	40.56	2	212	234
		R.TN(+.98)GATEASKYGAVAALIR.S	66.81	1792.93	2.1	598.653	3	54.19	1	194	211
		R.AM(+15.99)ANRNELIIINLK.M	59.86	1627.91	3.1	543.645	3	44.79	2	250	263
		K.GTTWTGLSYFTEK.F	59.08	1489.71	1.7	745.863	2	68.44	1	66	78
		K.M(+15.99)QAVNLPPTISR.N	52.24	1341.71	2.6	671.863	2	35.75	2	264	275
		R.SVTPYSLYTPHTGHQ(+.98)SYGEN(+.98)VTK.I	25.61	2567.18	10.2	1284.61	2	40.45	1	212	234
gi|328778095	lysosmal Pro-X carboxypeptidase	R.SSNPNDPFSVVLAR.K	62.41	1501.75	9.9	751.891	2	60.89	1	460	473
		K.SLNIQNELHSAK.Y	53.32	1352.7	3	677.362	2	32.63	2	34	45
		R.YYGESM(+15.99)PYNN(+.98)K.S	51.57	1381.55	0.5	691.782	2	27.48	1	124	134
		K.WINEYHEIKK	40.65	1358.7	2.1	453.908	3	28.59	1	483	492
gi|66560290	lysosmal aspartic protease	R.YYTEFDM(+15.99)GNNR.V	59.92	1424.57	1.6	713.292	2	32.12	1	368	378
		R.VIFDTGSSNLWVPSKK.C	55.14	1776.94	0.2	593.321	3	52.57	1	80	95
		R.IPLHKIDSIR.K	44.68	1190.71	2.5	397.913	3	28.98	1	22	31
gi|328782027	membrane metallo-endopeptidase 1	K.M(+15.99)ANIDIN(+.98)SSEPIIVYNPIFLHK.L	62.83	2544.29	11	849.114	3	74.8	1	336	357
		K.WYDNSGVNTSTAK.I	43.09	1441.65	1.5	721.832	2	30.18	1	311	323
		K.WYDNSGVN(+.98)TSTAK.I	39.63	1442.63	3.3	722.325	2	31.45	1	311	323
		R.IIGSLSN(+.98)M(+15.99)DAFSK.T	10.38	1398.67	-17.5	700.33	2	33.42	2	719	731
gi|48118838	glucosylceramidase	K.TQANWIANYFGPILASSPFN(+.98)KTLLLTYDDNRIK.A	85.26	3784.95	3.3	947.247	4	80.16	1	273	305
		K.YIAGIGIHWYKDSTYPATIIDR.I	77.14	2552.31	7.6	851.783	3	69.12	3	320	341
		K.IIGFGGAFTDATGINIAK.L	76.48	1764.94	3.9	883.481	2	74.92	1	102	119
		K.TQANWIANYFGPILASSPFN(+.98)K.T	75.62	2339.16	7.1	1170.6	2	80.33	1	273	293
		K.QFDNN(+.98)ITYLKEEHYETYVNYLIK.F	74.81	2937.41	6.3	980.149	3	73.95	2	211	233
		K.LAVELNPEVLLFAAAWTAPLWM(+15.99)K.Q	73.62	2598.39	2.7	867.14	3	81.2	2	188	210
		K.LLKN(+.98)FSLAPEDYNYKIPYVK.L	60.14	2415.27	8	604.83	4	69.61	1	168	187
		K.TGGPTVVNNN(+.98)LDAPIIVNPETDEFYKQPLYYAIK.H	59.91	3793.91	0.4	949.485	4	76.68	2	405	438
		K.HIILKDLQKDSK.L	58.92	1436.84	2.5	360.217	4	25.51	3	484	495
		R.IYTYDDAPGDKLLK.N	57.74	1610.82	4.4	806.42	2	42.03	2	157	170
		K.LC(+57.02)LELSPQSM(+15.99)NTLK.Y	52.03	1648.82	4.1	825.419	2	49.17	1	496	509
		R.MN(+.98)VSEVKFDR.C	50.45	1224.58	1.9	409.202	3	35.67	2	72	81
		K.DSTYPATIIDR.I	50.13	1250.61	3.4	626.317	2	42.46	2	331	341
		K.YIAGIGIHWYK.D	49.58	1319.7	3.4	660.861	2	57.52	2	320	330
		R.M(+15.99)N(+.98)VSEVKFDR.C	48.79	1240.58	3.9	414.534	3	29.64	2	72	81
		R.IPIGSTDFSTR.I	48.36	1192.61	-0.6	597.311	2	39.11	1	146	156
		K.HIILKDLQK.D	47.29	1106.68	3	369.902	3	27.16	2	484	492
		K.HIILKDLQ(+.98)KDSK.L	46.2	1437.82	14.9	480.288	3	25.53	1	484	495
		K.TLLLTYDDNR.I	46.02	1222.62	3.2	612.319	2	42.92	3	294	303
		K.TLLLTYDDNRIK.A	45.72	1463.8	2.1	732.908	2	42.04	2	294	305
		R.FVDRDSFR.I	45.6	1040.5	1.8	347.842	3	27.49	2	443	450
		K.AAIEIGGK.Y	44.93	757.433	1.9	379.725	2	26.59	2	312	319
		R.ATQEQLIR.A	44.28	957.524	3.3	479.771	2	25.81	1	123	130
		K.N(+.98)FSLAPEDYN(+.98)YKIPYVK.L	40.63	2061.99	11.5	1032.02	2	71.66	1	171	187
		K.LKSEAWQR.G	40.29	1016.54	2.4	339.855	3	23.32	2	369	376
		K.LKSEAWQRGEK.Y	39.96	1330.7	3.7	333.683	4	20.42	3	369	379
		K.FLDKYER.N	39.69	969.492	3.8	485.755	2	27.05	2	234	240
		R.IKAIEYVK.A	38.03	962.58	1.8	482.298	2	27.77	2	304	311
		K.TQANWIAL(sub N)YFGPILASSPFN(+.98)K.T	34.94	2338.2	-31.5	780.383	3	80.34	1	273	293
		K.QFDNN(+.98)ITYLK.E	34.52	1255.61	5	628.815	2	44.74	1	211	220
		K.SEAWQRGEK.Y	27.49	1089.52	4.8	545.77	2	20.16	1	371	379
gi|66524161	ferritin heavy chain	R.FLLM(+15.99)STYLGNYENQR.E	72.16	1863.88	5.3	932.953	2	64.64	6	69	83
		K.TLELNEFASLATALEIQK.S	71.84	1990.06	5.1	996.043	2	79.77	2	129	146
		R.KYSDEM(+15.99)WENGIDLIK.Y	70.41	1855.87	2.6	928.943	2	59.79	1	92	106
		K.ANKKQDSAIAHYM(+15.99)EEK.F	57.27	1877.89	3	470.482	4	20.53	2	159	174
		K.KQDSAIAHYM(+15.99)EEK.F	47.76	1564.72	4.3	392.189	4	22.94	2	162	174
		R.VRELAGHIR.D	47.15	1049.61	2.9	350.878	3	20.19	1	183	191
		R.FLLM(+15.99)STYLGNYEN(+.98)QR.E	46.36	1864.87	13.6	933.453	2	67.15	2	69	83
		R.ELAGHIRDM(+15.99)KR.F	41.62	1340.7	3.4	336.183	4	17.5	3	185	195
		K.SFANQALK.I	41.4	877.466	3.7	439.742	2	27.47	1	147	154
		K.FLEPQADRVR.E	40.95	1229.65	4	410.893	3	28.8	2	175	184
		K.RGGSM(+15.99)NFGQEPK.F	40.84	1322.6	3.1	441.877	3	19.57	1	111	122
		K.FLEPQADR.V	35.07	974.482	2.8	488.25	2	27.69	1	175	182
		R.ELAGHIR.D	30.67	794.44	2.2	398.228	2	19.36	1	185	191
		K.TLELN(+.98)EFASLATALEIQK.S	30.38	1991.05	18.2	996.548	2	85.04	1	129	146
gi|328779534	hypothetical protein LOC 552041	K.EIKDC(+57.02)YKNLYTSSPK.Y	70.18	1844.9	2.3	923.458	2	32.02	3	86	100
		K.ISLNKC(+57.02)NIDEVKDISK.Q	69.64	1874.98	3.5	938.499	2	38.24	8	63	78
		K.LKISLNKC(+57.02)NIDEVK.D	62.11	1672.92	3.2	419.238	4	33.3	3	61	74
		K.C(+57.02)N(-17.03)IDEVKDISK.Q	57.24	1302.61	3.4	652.316	2	42.62	1	68	78
		K.ISLNKC(+57.02)NIDEVK.D	56.55	1431.74	2.7	716.879	2	32.05	1	63	74
		K.C(+57.02)NIDEVKDISK.Q	56.31	1319.64	4.6	660.83	2	29.81	2	68	78
		R.YSLVDILETSK.Q	54.93	1266.67	3.3	634.345	2	73.91	1	39	49
		K.ISLN(+.98)KC(+57.02)NIDEVKDISK.Q	54.86	1875.96	12.9	939	2	39.31	2	63	78
		K.EIKDCYKNLYT(+79.97)SSPK.Y	54.37	1867.84	-1.2	934.927	2	36.38	1	86	100
		K.QITALRKEIKDC(+57.02)YK.N	52.31	1764.96	3.9	442.248	4	29.75	2	79	92
		K.LKISLNKC(+57.02)NIDEVKDISK.Q	48.02	2116.16	-5.9	706.389	3	41.13	3	61	78
		K.IS(+79.97)LNKCNIDEVK.D	46.64	1454.68	-3.6	728.347	2	36.63	1	63	74
		K.NLYTSSPK.Y	38.86	908.46	1.9	455.238	2	23.51	1	93	100
		R.KEIKDC(+57.02)YK.N	37.17	1082.54	2.2	361.856	3	15.91	1	85	92
		K.Q(-17.03)ITALRK.E	36.71	811.492	2.9	406.754	2	29.54	2	79	85
		K.QITALR.K	34.31	700.423	1.9	351.219	2	24.68	1	79	84
		K.C(+57.02)NIDEVKDISKQ.I	33.71	1447.7	27.5	483.587	3	26.9	1	68	79
		K.QITALRKEIK.D	33.49	1198.74	0.5	400.587	3	24.7	1	79	88
		K.LKISLNK.C	30.5	814.528	1.1	408.272	2	27.86	1	61	67
		K.QITALRK.E	25.68	828.518	2	415.267	2	19.11	1	79	85
gi|328780642	matrix metralloproteinase 14	R.GTNLFQVAAHEFGHSLGLSHSDVK.S	72.11	2550.26	4.8	638.576	4	71.34	1	223	246
		R.TFSVDIADPAFPR.S	59.23	1434.71	2.1	718.366	2	68.54	1	476	488
		K.LISNWEGLPDNLDASIVYR.G	58.96	2174.1	-1.6	1088.06	2	77.03	1	440	458
		K.KSGQVHIEIR.F	53.41	1165.66	2.7	389.56	3	24.31	2	168	177
		K.SGQVHIEIR.F	52.99	1037.56	1.8	346.862	3	27.68	2	169	177
		R.NLPQHKVDAELNK.A	52.87	1504.8	3	502.609	3	24.47	2	139	151
		R.FDPSQKPPVK.N	38.95	1141.61	1.2	571.814	2	24.33	1	425	434
		K.SGQ(+.98)VHIEIR.F	33.04	1038.55	18.5	347.196	3	29.52	1	169	177
gi|328784061	pancreatic triacylglycerol lipase	K.IGHVDFFPNYGSRPQPGC(+57.02)LLSSDDFC(+57.02)SHHR.S	80.18	3501.57	3.8	876.404	4	59.75	1	202	231
		K.NIHIIGHSLGAQLAGIIGR.N	64.38	1939.11	3.5	485.787	4	64.88	1	134	152
		R.NANLLISHMDKNNK.I	58.99	1610.82	2.3	537.948	3	30.09	1	46	59
		R.SYKFYAESVK.N	52.91	1220.61	2.5	407.877	3	31.93	1	232	241
		K.FYAESVKNHNAFIAK.C	25.03	1737.88	3.4	435.48	4	31.97	1	235	249
gi|58585090	glucose oxidase	R.WVQQGAFGWSWDEVM(+15.99)PYYLKSEN(+.98)NTELSR.V	89.6	3536.6	5.9	1179.88	3	77.83	1	172	200
		K.YYTTN(+.98)ESHAC(+57.02)LSTGGSC(+57.02)YWPR.G	88.37	2510.03	5.9	1256.03	2	48.69	6	126	146
		R.ITLNSKDPLDPPVIWSNDLATEHDR.S	85.77	2845.42	2.7	712.365	4	68.01	4	462	486
		K.VLLLEAGPDEPAGAEIPSNLQLYLGGDLDWK.Y	79.45	3292.69	4.4	1098.57	3	79.93	4	95	125
		R.REVILSAGSVNTPQLLM(+15.99)LSGIGPK.E	79.1	2495.38	3.4	624.854	4	72.62	3	315	338
		R.REVILSAGSVNTPQLLMLSGIGPK.E	78.94	2479.38	1.8	827.47	3	74.75	2	315	338
		R.SGGLMNVERFPYQPPFAWK.I	77.94	2223.09	3.3	742.041	3	74.72	2	208	226
		K.AAEEAGFGVSEDLSGDRINGFTVAQTISR.N	77.36	2996.45	-1.2	999.822	3	74.22	6	230	258
		R.WVQQGAFGWSWDEVMPYYLK.S	76.1	2489.15	5.9	1245.59	2	80.06	2	172	191
		R.EVILSAGSVNTPQLLM(+15.99)LSGIGPK.E	75.27	2339.28	4.1	1170.65	2	76.43	2	316	338
		R.ITLNSKDPLDPPVIWSNDLATEHDRSVM(+15.99)IQAIR.V	75.05	3759.93	2.5	940.991	4	70.1	2	462	494
		R.EVILSAGSVNTPQLLMLSGIGPK.E	75.01	2323.28	5.7	775.439	3	78.34	2	316	338
		R.ITLNSKDPLDPPVIWSN(+.98)DLATEHDR.S	74.7	2846.41	5.6	712.613	4	69.1	3	462	486
		R.SNLHVIVN(+.98)ATVTKVR.T	73.27	1650.94	3.5	551.323	3	39.17	8	277	291
		R.VADASVQPQ(+.98)VISGNPVASVNMVGER.A	73.21	2524.26	13.9	1263.15	2	60.51	1	575	599
		K.LVN(+.98)TTVMRDLGVEFQK.I	71.98	1849.96	3.6	925.991	2	69.6	1	499	514
		R.SNLHVIVN(+.98)ATVTK.V	71.59	1395.77	3.4	698.896	2	43.07	145	277	289
		R.WVQQGAFGWSWDEVM(+15.99)PYYLK.S	71.43	2505.15	4.5	1253.59	2	79.27	3	172	191
		R.SNLHVIVNATVTK.V	69.48	1394.79	1.9	698.403	2	32.22	2	277	289
		K.LVN(+.98)TTVM(+15.99)RDLGVEFQKIELK.Q	67.96	2349.26	4.6	784.098	3	69.96	3	499	518
		R.AFITPFENRSNLHVIVN(+.98)ATVTKVR.T	65.87	2726.49	2.8	682.631	4	64.52	1	268	291
		K.LVN(+.98)TTVM(+15.99)RDLGVEFQK.I	65.76	1865.96	1.7	933.987	2	49.55	5	499	514
		K.LVN(+.98)TTVMRDLGVEFQKIELK.Q	64.94	2333.27	4.8	584.327	4	77.1	2	499	518
		R.ITLNSKDPLDPPVIWSNDLATEHDRSVMIQAIR.V	64.64	3743.93	-0.2	936.99	4	73.2	1	462	494
		R.SNLHVIVN(+.98)ATVTKVRTLNKR.A	64.37	2263.31	0.9	566.836	4	44.51	1	277	296
		K.M(+15.99)GPSYDPM(+15.99)AVVSPR.L	64.37	1537.69	2.6	769.855	2	36.07	6	551	564
		K.VLLLEAGPDEPAGAEIPSN(+.98)LQLYLGGDLDWK.Y	64.17	3293.67	11.3	1098.91	3	80.48	4	95	125
		K.LKIADLSAHDKQAVR.M	62.99	1663.94	2.9	832.978	2	29.92	1	434	448
		K.MGPSYDPM(+15.99)AVVSPR.L	62.24	1521.7	2.9	761.857	2	40.99	2	551	564
		K.IADLSAHDKQAVR.M	61.46	1422.76	3.3	356.698	4	22.52	4	436	448
		R.FPYQPPFAWK.I	61.14	1279.64	2.3	640.828	2	69.82	4	217	226
		R.ATGVNVLINGR.R	60.68	1112.63	2.4	557.324	2	36.81	8	297	307
		R.TLNKRATGVNVLINGR.R	59.16	1725	3.1	576.009	3	31.57	1	292	307
		K.AAEEAGFGVSEDLSGDRIN(+.98)GFTVAQTISR.N	59.02	2997.43	7.7	1000.16	3	76.99	12	230	258
		R.DLGVEFQKIELK.Q	58.66	1417.78	2.1	709.899	2	59.95	2	507	518
		R.VVQKLVN(+.98)TTVMR.D	57.61	1387.79	3.9	694.903	2	32.64	1	495	506
		R.ATGVNVLIN(+.98)GR.R	57.36	1113.61	4.4	557.817	2	39.18	17	297	307
		R.M(+15.99)SALNVQPTSK.G	56.87	1190.6	1.8	596.307	2	24.84	1	449	459
		R.VVQKLVN(+.98)TTVM(+15.99)R.D	55.9	1403.78	4.1	702.9	2	29.67	1	495	506
		K.DPLDPPVIWSNDLATEHDRSVM(+15.99)IQAIR.V	55.22	3103.54	3.5	1035.52	3	71.76	1	468	494
		R.INGFTVAQTISR.N	54.45	1305.7	2.8	653.861	2	45.62	4	247	258
		R.MSALNVQPTSK.G	54.2	1174.6	3.5	588.31	2	29.85	1	449	459
		R.SN(+.98)LHVIVN(+.98)ATVTK.V	53.52	1396.76	13.5	699.395	2	52.87	8	277	289
		K.RATGVNVLIN(+.98)GRR.R	53.3	1425.82	3.1	357.462	4	29.33	5	296	308
		R.IN(+.98)GFTVAQTISR.N	53.3	1306.69	2.2	654.353	2	49.27	1	247	258
		K.DPLDPPVIWSNDLATEHDR.S	53.12	2189.04	2.3	730.689	3	68.97	1	468	486
		R.SGGLMNVER.F	53.08	961.465	5.3	481.742	2	29.86	1	208	216
		R.ITLN(+.98)SKDPLDPPVIWSN(+.98)DLATEHDR.S	52.95	2847.39	8.2	950.146	3	71.16	2	462	486
		K.RATGVNVLINGR.R	52.37	1268.73	2.8	635.375	2	31.7	2	296	307
		K.LKIADLSAHDK.Q	52.31	1209.67	3.8	404.233	3	29.88	3	434	444
		R.ATGVNVLIN(+.98)GRR.R	51.62	1269.72	2.6	635.867	2	32.21	4	297	308
		R.GHRKDYER.W	51.39	1059.52	2.4	354.182	3	11.83	6	164	171
		R.SGGLM(+15.99)NVER.F	49.76	977.46	4.1	489.739	2	22.48	1	208	216
		R.AFITPFENR.S	49.61	1093.56	3.2	547.787	2	46.92	18	268	276
		R.ITLN(+.98)SKDPLDPPVIWSNDLATEHDRSVM(+15.99)IQAIR.V	49.56	3760.91	9.2	941.243	4	70.66	2	462	494
		K.RATGVNVLINGRR.R	49.31	1424.83	1.5	357.216	4	27.72	4	296	308
		R.ATGVNVLIN(-17.03)GR.R	48.19	1095.6	4.2	548.811	2	41.75	1	297	307
		K.AAEEAG(+1.00)FGVSEDLSGDRINGFTVAQTISR.N	47.93	2997.44	1.8	1000.16	3	80.99	1	230	258
		D.PPVIWSNDLATEHDRSVM(+15.99)IQAIR.V	47.04	2663.35	2.4	666.846	4	56.26	1	472	494
		R.AFITPFEN(+.98)R.S	46.84	1094.54	3.1	548.279	2	49.98	1	268	276
		R.SLGIPVVVDLPGVGENLHNHQSFGM(+15.99)DFSLN.E	46.8	3207.57	0.3	1070.2	3	78.15	1	343	372
		K.IADLSAHDK.Q	44.87	968.493	1.9	323.839	3	20.13	2	436	444
		R.ATGVN(+.98)VLIN(+.98)GR.R	43.05	1114.6	-21.8	558.294	2	43.92	1	297	307
		K.LVN(+.98)TTVMR.D	42.28	933.495	2.3	467.756	2	29.92	1	499	506
		R.DLGVEFQK.I	41.58	934.476	3	468.247	2	36.67	2	507	514
		R.RE(+14.02)VILSAGSVNTPQ(+.98)LLM(+15.99)LSGIGPK.E	40.5	2510.38	11	1256.21	2	72.58	1	315	338
		R.ATGVNVLINGRRRIIFAR.R	40.3	2025.21	4.5	507.311	4	41.26	1	297	314
		R.SNLHVIVN(+2.99)ATVTK.V	39.28	1397.78	4.4	466.935	3	81.44	1	277	289
		R.SN(+.98)LHVIVN(+.98)ATVTKVR.T	38.38	1651.93	14.4	826.982	2	36.87	1	277	291
		R.RRIIFAR.R	36.85	930.587	2.3	311.204	3	24.13	3	308	314
		K.LVN(+.98)TTVM(+15.99)R.D	36.65	949.49	3	475.754	2	23.56	1	499	506
		K.IADLSAHDKQH(sub A)VR.M	36.14	1488.78	0.7	373.202	4	25.44	1	436	448
		R.IN(+.98)GFTVAQ(+.98)TISR.N	35.86	1307.67	17.9	654.855	2	51.36	1	247	258
		R.IN(+2.99)GFTVAQTISR.N	35.45	1308.69	-3.2	655.351	2	51.37	1	247	258
		K.SEN(+.98)NTELSR.V	33.19	1049.46	2.4	525.74	2	19.04	1	192	200
		K.RATGVNVLIN(-17.03)GRR.R	32.93	1407.81	1.4	470.277	3	30.13	1	296	308
		R.SLGN(sub I)PVVVDLPGVGENLHNHQSFGM(+15.99).D	32.85	2632.27	15.8	878.445	3	74.94	1	343	367
gi|166795901	apolipophorin-III protein precursor	K.VVDDISSGIPNAQQQVAELQSK.F	56.48	2325.18	3.6	1163.6	2	94.54	4	112	133
		K.VVDDIS(+79.97)SGIPN(+.98)AQQQVAELQSK.F	56.27	2406.13	8.9	803.058	3	107.15	2	112	133
		K.VVDDIS(+79.97)SGIPNAQQQVAELQSK.F	56.13	2405.15	3.4	1203.59	2	107.04	2	112	133
		K.QAVDIAVQATQNLNNQLQTAATQK.S	55.77	2567.33	4.9	1284.68	2	109.92	1	169	192
		K.QIQEQWNIPDQDTIVK.T	52.26	1953.98	3.1	978	2	94.98	2	52	67
		K.SLSQHSGKIQEDLAK.F	49.28	1639.85	3.7	547.627	3	29.76	3	151	165
		K.QAVDIAVQATQL(sub N)LNNQLQTAATQK.S	45.23	2566.37	-23.3	856.444	3	109.95	1	169	192
		K.VVDDISSGIPN(+.98)AQ(+.98)QQVAELQSK.F	40.47	2327.15	14.7	1164.6	2	93.85	1	112	133
		K.Q(-17.03)IQEQ(+.98)WNIPDQDTIVK.T	39.68	1937.94	16.4	969.992	2	112.42	1	52	67
		K.TVKDQSANFVN(+.98)NIQDYIKN(+.98)VTEEVK.T	37.34	2897.43	-28.4	725.344	4	113.92	1	68	92
		K.TM(+15.99)LNKVVDDISSGIPN(+.98)AQ(+.98)QQVAELQSK.F	37.1	2930.45	17.7	977.843	3	108.46	1	107	133
		K.Q(-17.03)AVDIAVQATQNL.N	33.69	1352.69	3.4	677.356	2	115.67	1	169	181
		K.FQQGVQTLLKESDKAAK.S	33.18	1890.02	3.7	473.514	4	53.76	1	134	150
		K.DQSANFVN(+.98)NIQDYIK.N	31.44	1768.83	17.9	885.437	2	111.9	1	71	85
gi|328782084	antithrombin-III	R.QQGNFNHVISEILGAHVLELPYK.G	52.66	2605.37	0.7	652.349	4	113.35	2	323	345
		K.GNEISM(+15.99)FILLPPFVTK.I	48.79	1820.97	3.1	911.497	2	115.35	1	346	361
		K.GFVEDGEESVHLGAAVHR.A	48.59	1907.91	3.9	477.987	4	66.19	1	441	458
		R.DLLTSDSLPQPVEIILPR.F	48.11	2005.11	2.5	1003.56	2	115.26	1	393	410
gi|60115688	icarapin precursor	R.SVES(+79.97)VEDFDNEIPK.N	60.71	1686.7	2.8	844.361	2	104.95	1	202	215
		R.KNVDTVLVLPS(+79.97)IER.D	53.24	1661.88	6.9	831.951	2	100.29	2	33	46
		R.KNVDTVLVLPSIER.D	50.63	1581.91	2.8	528.312	3	86.27	2	33	46
		R.PNFLDGWYQTLQSAISAHM(+15.99)K.K	45.27	2322.11	2.4	775.046	3	115.26	1	78	97
		K.IIDGHVVAF(sub I)NETTYTDGSDDYSTLIR.V	43.41	2901.37	10.7	968.14	3	110.65	3	133	158
gi|254910938	defensin-1 precursor	K.GQVNDSACAAN(+.98)CLSLGK.A	49.8	1650.73	-1.5	826.373	2	68.58	1	53	69
		K.TSFKDLWDKR.F	37.53	1294.67	2.3	432.564	3	61.44	1	84	93
		R.VTCDLLSFK.G	28.16	1024.53	3.9	513.272	2	110.92	1	44	52
		K.DLWDKR.F	27.77	831.424	3.3	416.721	2	41.19	1	88	93
gi|187281543	venom dipeptidyl peptidase 4 precursor	R.LYYLGTELGKPSHK.N	62.16	1604.86	3	803.438	2	33.28	2	422	435
		R.TFTDIAN(+.98)GDRIPLFK.W	49.46	1707.88	10.8	854.958	2	64.74	1	150	164
		K.TDREILYSDNYVGDIR.L	48.35	1927.93	3.9	964.975	2	49.06	1	73	88
		R.IQPPLYHDR.Y	47.74	1137.59	2.1	380.206	3	28.45	1	358	366
		K.AQLVLYDTK.G	44.91	1049.58	3.7	525.797	2	34.23	1	332	340
		R.QISIWEENR.S	42.96	1173.58	1.7	587.797	2	41.43	1	498	506
		R.FLHATRLEYR.N	42.25	1304.7	2.5	435.908	3	30.09	1	383	392
		R.NALIYVHK.N	38.83	956.544	1.1	479.28	2	28.17	1	170	177
		K.GNANNIYYEEETEGWLR.I	31.65	2056.91	2.3	1029.47	2	67.92	1	341	357
		K.M(+15.99)LFEIYRR.L	25.33	1142.59	2.1	381.872	3	37.03	1	598	605
gi|110755367	toll-like receptor 13 isoform 1	R.TLSWTSVLAPLVR.L	60.35	1441.83	3.6	721.924	2	79.3	1	238	250
		K.TGITNLPGDAFAQNLYLR.Q	58.3	1963.02	3.8	982.519	2	74.89	1	259	276
		R.M(+15.99)LEHLDLSN(+.98)NSLSTVNRR.V	50.83	2115.04	6	706.024	3	40.92	1	547	564
		K.LSLSN(+.98)C(+57.02)SLQR.L	44	1177.58	0.4	589.796	2	36.49	1	354	363
		R.ELEM(+15.99)AENDLR.T	43.88	1234.55	3.8	618.284	2	29.93	1	228	237
		R.LPNAFHIFK.H	42.5	1085.6	1.9	362.875	3	48.01	1	364	372
		R.LEYLNIR.K	35.97	919.513	3.2	460.765	2	42.47	1	251	257
gi|48101366	venom serine protease 34	K.RPQDSTNC(+57.02)QC(+57.02)GWNNPSR.I	68.39	2075.86	1.7	692.963	3	25.02	3	149	165
		R.AVKRPQDSTNC(+57.02)QC(+57.02)GWNNPSR.I	59.88	2374.07	1.8	594.525	4	24.98	2	146	165
		R.YVLTAAHC(+57.02)MTNR.N	56.25	1435.67	2.3	718.844	2	31.49	1	202	213
		K.VTVSVLTNLQC(+57.02)TK.F	55.07	1461.79	2.1	731.902	2	49.62	1	313	325
		K.FYPDLTPQ(+.98)QMC(+57.02)TYAK.D	38.86	1862.82	10.7	932.428	2	60.11	1	326	340
gi|254548157	hymenoptaecin precursor	K.N(+.98)GM(+15.99)TGDAYGGLNIRPGQPSR.Q	60.99	2076.96	0.9	693.329	3	40.8	1	68	87
		K.SRPSLDIDYKQR.V	43.71	1476.77	2.6	493.265	3	33.67	1	52	63
gi|328790726	venom acid phosphatase Acph 1	R.SDEVDRTAM(+15.99)SVQLVTTGLYPPSK.Q	79.41	2509.24	4.9	837.424	3	64.38	2	99	121
		R.VLKFPNC(+57.02)DNM(+15.99)C(+57.02)PLDEFKK.F	64.13	2270.05	2.4	757.693	3	48.88	1	327	344
		R.NM(+15.99)VEETDKDVIQFKK.D	61.57	1838.91	2.7	613.978	3	31.77	2	160	174
		R.KRYENFLGEIYTK.E	60.3	1659.86	3.1	415.974	4	42.02	3	80	92
		R.NM(+15.99)VEETDKDVIQFK.K	60.18	1710.81	3.1	856.417	2	35.97	2	160	173
		R.YENFLGEIYTK.E	56.54	1375.67	1.9	688.841	2	64.89	1	82	92
		R.WNPDLNWQPIPVWTVPFTM(+15.99)DC(+57.02)LYNSQFSAK.F	56.44	3669.71	5.4	1224.25	3	80.12	1	125	154
		K.LDELAVYDILIR.T	55.66	1431.8	3.5	716.908	2	78.83	1	226	237
		K.KDNRDVYEYLSK.H	55.62	1528.75	4.6	765.387	2	32.12	1	174	185
		R.NIGLELPEWTK.S	53.15	1298.69	3.4	650.353	2	71.15	2	208	218
		R.EWLNRVNDHISKK.D	51.13	1637.86	2.2	546.963	3	28.94	3	254	266
		R.EWLNRVNDHISK.K	50.96	1509.77	2.2	755.893	2	31.96	3	254	265
		R.HGNKM(+15.99)PSTINFYPNDPYIN(+.98)YTYEPAGKGGLTN(+.98)IGK.M	49.12	3888.83	-5.7	973.209	4	69.12	1	34	68
		K.RYENFLGEIYTK.E	45.45	1531.77	2.3	766.893	2	49.89	1	81	92
		K.DNRDVYEYLSK.H	39.7	1400.66	0.7	701.336	2	40.94	1	175	185
		K.SVFPHGK.L	39.18	770.408	4.8	386.213	2	20.67	1	219	225
		R.DVYEYLSK.H	39	1015.49	5.6	508.753	2	44.16	1	178	185
		K.LLQTIFR.H	33.97	889.538	3.3	445.778	2	44.74	1	27	33
		K.FYTLR.N	32.33	698.375	3.2	350.196	2	32.13	2	155	159
gi|66507455	venom protease	K.LIHPDYSTTTFVNDIAVLR.L	74.85	2174.14	4.1	725.723	3	74.16	1	191	209
		R.SC(+57.02)QFLITLLEKEGLK.V	70.6	1777.96	5.6	593.665	3	76.95	1	40	54
		R.HVLTAAHC(+57.02)AVRK.D	67.15	1361.73	4.5	341.442	4	16.86	3	150	161
		R.HVLTAAHC(+57.02)AVR.K	66.79	1233.64	2.7	412.222	3	19.35	2	150	160
		K.LGAWPWLTVLGFR.S	55.38	1514.84	8.4	758.433	2	80.61	1	117	129
		R.SC(+57.02)Q(+.98)FLITLLEK.E	50.05	1351.71	-10.7	676.853	2	76.52	1	40	50
		R.HVLTAAHCAVR.K	47.06	1176.62	2.6	393.214	3	23.04	1	150	160
		R.WLC(+57.02)GGSLISAR.H	45.63	1218.62	1.8	610.317	2	49.89	1	139	149
		R.HVLT(+79.97)AAHCAVRK.D	32.63	1384.68	-3.9	693.345	2	19.55	1	150	161
		R.HVLT(+79.97)AAHCAVR.K	28.13	1256.59	-1.4	629.299	2	23.02	1	150	160
		R.IGDLDLSR.D	25.98	887.471	2.1	444.744	2	33.29	1	168	175
gi|328792524	hypothetical protein LOC408570	K.VNFVEM(+15.99)PTDTSVPVGTEAM(+15.99)LK.C	58.47	2296.1	4.2	1149.06	2	57.31	1	405	425
		R.IDPNSSFTQSNPIR.F	49.85	1574.77	2.8	788.394	2	40.46	1	284	297
gi|110758964	Regucalcin	K.ELTEKPYSGYVFAIK.G	54.19	1743.91	2.8	872.964	2	83.21	2	66	80
		K.GLGVYGLVANSFK.I	49.3	1323.72	2.4	662.868	2	110.36	1	81	93
		K.KELTEKPYSGYVFAIK.G	47.16	1872	2.1	937.011	2	68.52	2	65	80
		K.VTSCTL(sub F)GGPLLDTLFVTTSSR.D	46.62	2167.12	5.3	1084.57	2	115.32	1	40	60
gi|66565246	lysozyme isoform 1	R.ITWNYWADAGKPTLDDNLNENAYAR.C	57.35	2910.36	4.5	971.131	3	109.59	1	62	86
		K.PTLDDNLNENAYAR.C	31.07	1294.56	7.2	648.29	2	47	1	76	86
gi|66514614	Idgf4	K.IYLGIGGNADPDDETHK.Y	49.47	1813.85	1.9	907.933	2	70.01	2	109	125
		R.EGDYPAPIYESYGR.V	47.69	1615.72	2.6	808.867	2	81.55	1	261	274
		K.DLTIGVLT(sub P)HVNSTVYYDAR.L	36.75	2136.09	0.2	713.036	3	110.97	1	218	236
		R.DGFTILVR.D	31.57	919.513	2	460.764	2	97.28	2	199	206
gi|110766389	protein takeout	R.ALFSN(+.98)ITVIGAGN(+.98)YSLTK.S	68.67	1869.97	3.9	935.997	2	77.17	1	105	122
		K.TYRLDVHLAFPK.I	61.83	1458.8	5.3	487.276	3	49.63	1	129	140
		R.LDVHLAFPK.I	54.18	1038.59	3.4	520.302	2	44.86	2	132	140
		K.EIIEEM(+15.99)RPAASASIAK.H	49.17	1730.89	2.3	577.971	3	31.16	2	232	247
		R.IQGAEEIRDGVR.Y	46.76	1341.7	1.9	671.859	2	28.65	6	177	188
gi|66521538	protein CREG1	R.HPGLVNM(+15.99)PEDHHFYFAK.L	75.82	2053.95	1.9	685.658	3	33.15	3	208	224
		K.IISIVVLDTFGGPK.Y	50.71	1457.85	6.5	729.937	2	76.87	1	227	240
gi|94158822	odorant binding protein 14 precursor	K.Q(-17.03)LVSDC(+57.02)STISEENPHLK.A	59.61	1938.9	5	970.462	2	45.36	1	99	115
		K.AVM(+15.99)ELLIDENSVK.Q	54.19	1475.75	2.2	738.886	2	45.4	1	86	98
gi|48094573	hypothetical protein LOC408608	K.SQIVAAREQVANALLEGSSDLIGALKDAVELAIR.A	86.99	3519.93	1.7	880.99	4	81.24	1	93	126
		R.EQVANALLEGSSDLIGALKDAVELAIR.A	81.28	2794.51	3.1	932.513	3	84.26	26	100	126
		R.EQVAN(+.98)ALLEGSSDLIGALKDAVELAIR.A	80.63	2795.49	2.4	699.882	4	81.2	3	100	126
		R.EQVANALLEGSSDLIGALK.D	73.43	1927.03	3.2	964.523	2	78.9	1	100	118
		R.EQVANALLEGSSDLIGH(sub A)LKDAVELAIR.A	68.37	2860.53	2	716.141	4	81.4	1	100	126
		R.ASTPIENLIEIFDTIK.D	66.82	1802.97	3.8	902.494	2	80.95	2	127	142
		R.EQVAN(+.98)ALLE(+14.02)GSSD(+14.02)LIGALKDAVELAIR.A	64.15	2823.52	-0.3	942.181	3	81.38	1	100	126
		K.YSKEAKSQIVAAR.E	63.22	1449.79	2.2	484.273	3	19.38	3	87	99
		R.EQVANALLEGSSDLIGALKDAVEL.A	62.92	2454.29	3.4	1228.15	2	80.81	2	100	123
		K.GFAAVAKGNLGTVN(+.98)LTK.V	59.3	1660.91	1.9	554.646	3	44.67	1	54	70
		K.SVEDRLKLPTLSK.Y	55.99	1484.86	4.9	743.439	2	41.33	2	74	86
		K.QFGKGFAAVAK.G	55.27	1122.62	3.3	562.318	2	30.21	2	50	60
		R.EQVAN(-17.03)ALLEGSSDLIGALKDAVELAIR.A	54.38	2777.48	3.6	926.838	3	80.92	1	100	126
		K.SADNIVKQFGK.G	53.92	1205.64	3.5	402.889	3	32	1	43	53
		K.NIGKSADNIVK.Q	51.35	1157.64	2.3	579.829	2	24.04	2	39	49
		K.Q(-17.03)FGKGFAAVAK.G	50.95	1105.59	2.1	553.804	2	43.84	1	50	60
		R.EQVAN(+.98)ALLEGSSDLIGALK.D	50.35	1928.01	13.8	965.026	2	77.6	1	100	118
		K.GNLGTVN(+.98)LTK.V	48.93	1016.55	3.3	509.284	2	32.22	1	61	70
		K.GNLGTVNLTK.V	46.24	1015.57	4.6	508.793	2	31.61	2	61	70
		R.LKLPTLSKYSK.E	42.39	1276.78	2.3	426.6	3	32.99	1	79	89
		K.YSKEH(sub A)KSQIVAAR.E	41.35	1515.82	1.6	506.28	3	23.67	1	87	99
		R.LKLPTLSK.Y	40.75	898.585	2.4	450.301	2	33.34	2	79	86
		K.DAVELAIR.A	40.72	885.492	3.5	443.755	2	42.17	3	119	126
		K.EAKSQIVAAR.E	39.93	1071.6	4.4	536.812	2	18.15	2	90	99
		K.VLKSVEDRLK.L	39.48	1185.71	0.4	396.243	3	26.57	1	71	80
		R.EQ(+.98)VAN(+.98)ALLEGSSDLIGALKDAVELAIR.A	37.04	2796.48	14.7	1399.27	2	81.48	1	100	126
		K.GFAAVAK.G	36.72	662.375	0.9	332.195	2	23.73	1	54	60
		R.ASTPIENLIEIF.D	35.86	1345.71	2.4	673.865	2	80.92	1	127	138
		K.SQIVAAR.E	34.05	743.429	2.7	372.723	2	18.87	1	93	99
		K.LPTLSK.Y	29.64	657.406	1.5	329.711	2	27.36	1	81	86
		K.SVEDRLK.L	28.81	845.461	2.4	423.739	2	20.34	1	74	80
		K.NIGKSH(sub A)DNIVK.Q	26.73	1223.66	2.5	408.896	3	26.78	1	39	49
gi|110763647	hypothetical protein LOC726323	R.DLHENINALNR.N	61.25	1307.66	2.1	654.838	2	32.28	2	36	46
		R.NLQQNM(+15.99)YQLQQR.I	52.37	1578.76	1.1	790.387	2	30.73	1	47	58
		R.ESTDKIIGDTLR.H	30.3	1346.7	3	449.91	3	33.67	1	117	128
		R.IYDPITN(+.98)TSK.M	28.91	1151.57	38.9	576.815	2	36.61	1	133	142
